# Supplementary material for: Spatial Mapping of Plant N-Glycosylation Cellular Heterogeneity Inside Soybean Root Nodules Provided Insights Into Legume-Rhizobia Symbiosis
Source: Front Plant Sci. 2022 May 16;13:869281. doi: 10.3389/fpls.2022.869281 (PMC9150855; doi:10.3389/fpls.2022.869281)
Supplement: Supplementary file 1 [file Table_1.XLSX]

## Sheet: Sheet1
Soybean Nodule Glycans Mass List
Glycan	Mass (Da)
52 plants Byonic
HexNAc(1)	203.079
HexNAc(2)	406.159
HexNAc(2)Hex(1)	568.212
HexNAc(2)Hex(2)	730.264
HexNAc(2)Hex(3)	892.317
HexNAc(2)Hex(4)	1054.37
HexNAc(2)Hex(5)	1216.42
HexNAc(2)Hex(6)	1378.48
HexNAc(2)Hex(7)	1540.53
HexNAc(2)Hex(8)	1702.58
HexNAc(2)Hex(9)	1864.63
HexNAc(2)Hex(10)	2026.69
HexNAc(2)Hex(11)	2188.74
HexNAc(2)Hex(3)Fuc(1)	1038.38
HexNAc(2)Hex(4)Fuc(1)	1200.43
HexNAc(2)Hex(5)Fuc(1)	1362.48
HexNAc(2)Hex(6)Fuc(1)	1524.53
HexNAc(3)Hex(3)Fuc(1)	1241.45
HexNAc(3)Hex(3)	1095.4
HexNAc(3)Hex(4)Fuc(1)	1403.51
HexNAc(3)Hex(5)Fuc(1)	1565.56
HexNAc(4)Hex(3)	1298.48
HexNAc(4)Hex(3)Fuc(1)	1444.53
HexNAc(4)Hex(4)Fuc(1)	1606.59
HexNAc(4)Hex(5)Fuc(1)	1768.64
HexNAc(2)Hex(3)Fuc(2)	1184.43
HexNAc(2)Hex(4)Fuc(2)	1346.49
HexNAc(2)Hex(5)Fuc(2)	1508.54
HexNAc(2)Hex(6)Fuc(2)	1670.59
HexNAc(3)Hex(3)Fuc(2)	1387.51
HexNAc(3)Hex(4)Fuc(2)	1549.57
HexNAc(3)Hex(5)Fuc(2)	1711.62
HexNAc(4)Hex(3)Fuc(2)	1590.59
HexNAc(4)Hex(4)Fuc(2)	1752.64
HexNAc(4)Hex(5)Fuc(2)	1914.7
HexNAc(2)Hex(3)Pent(1)	1024.36
HexNAc(3)Hex(3)Pent(1)	1227.44
HexNAc(4)Hex(3)Pent(1)	1430.52
HexNAc(2)Hex(3)Fuc(1)Pent(1)	1170.42
HexNAc(3)Hex(3)Fuc(1)Pent(1)	1373.5
HexNAc(4)Hex(3)Fuc(1)Pent(1)	1576.58
HexNAc(3)Hex(3)Fuc(2)Pent(1)	1519.55
HexNAc(3)Hex(4)Fuc(1)Pent(1)	1535.55
HexNAc(3)Hex(4)Fuc(2)Pent(1)	1681.61
HexNAc(4)Hex(3)Fuc(2)Pent(1)	1722.63
HexNAc(4)Hex(4)Fuc(1)Pent(1)	1738.63
HexNAc(4)Hex(4)Fuc(2)Pent(1)	1884.69
HexNAc(4)Hex(5)Fuc(1)Pent(1)	1900.68
HexNAc(4)Hex(5)Fuc(2)Pent(1)	2046.74
HexNAc(4)Hex(4)Fuc(3)Pent(1)	2030.74
HexNAc(4)Hex(3)Fuc(3)Pent(1)	1868.69
HexNAc(4)Hex(5)Fuc(3)Pent(1)	2192.8
Custom modifications
HexNAc(2)Hex(4)Pent(1)	1186.41
HexNAc(2)Hex(4)Pent(1)dHex(1)	1332.47
HexNAc(3)Hex(4)Pent(1)	1389.49
HexNAc(2)Hex(5)Pent(1)dHex(1)	1494.52
HexNAc(3)Hex(5)Pent(1)	1551.54
HexNAc(4)Hex(4)Pent(1)	1592.57
HexNAc(3)Hex(5)Pent(1)dHex(1)	1697.6
HexNAc(3)Hex(5)Pent(1)dHex(2)	1843.66
