# Supplementary material for: Spatial Mapping of Plant N-Glycosylation Cellular Heterogeneity Inside Soybean Root Nodules Provided Insights Into Legume-Rhizobia Symbiosis
Source: Front Plant Sci. 2022 May 16;13:869281. doi: 10.3389/fpls.2022.869281 (PMC9150855; doi:10.3389/fpls.2022.869281)
Supplement: Supplementary file 2 [file Table_2.XLSX]

## Sheet: Sheet1
No significant difference in abundance (0.4<AUC<0.6)					Significantly more abundant in nifH vs WT (AUC>0.6)					Significantly more abundant in WT vs nif (AUC<0.4)
mz	Glycan ID	AUC	classification		mz	Glycan ID	AUC	classification		mz	Glycan ID	AUC
1065.36	Hex:3 HexNAc:2 Pent:1	0.59	fail		1257.42	Hex:5 HexNAc:2	0.673	poor
1079.37	Hex:3 HexNAc:2 dHex:1	0.5295	fail		1268.44	Hex:3 HexNAc:3 Pent:1	0.728	fair
1095.37	Hex:4 HexNAc:2	0.5435	fail		1373.47	Hex:4 HexNAc:2 dHex:1 Pent:1	0.635	poor
1211.42	Hex:3 HexNAc:2 dHex:1 Pent:1	0.461	fail		1414.5	Hex:3 HexNAc:3 dHex:1 Pent:1	0.659	poor
1227.41	Hex:4 HexNAc:2 Pent:1	0.5665	fail		1419.48	Hex:6 HexNAc:2	0.664	poor
1282.45	Hex:3 HexNAc:3 dHex:1	0.527	fail		1430.49	Hex:4 HexNAc:3 Pent:1	0.742	fair
1485.53	Hex:3 HexNAc:4 dHex:1	0.524	fail		1471.52	Hex:3 HexNAc:4 Pent:1	0.7915	fair
1535.52	Hex:5 HexNAc:2 dHex:1 Pent:1	0.569	fail		1576.55	Hex:4 HexNAc:3 dHex:1 Pent:1	0.828	good
1560.55	Hex:3 HexNAc:3 dHex:2 Pent:1	0.5535	fail		1581.53	Hex:7 HexNAc:2	0.7295	fair
2071.74	Hex:4 HexNAc:4 dHex:3 Pent:1	0.5575	fail		1592.54	Hex:5 HexNAc:3 Pent:1	0.612	poor
2101.76	Hex:5 HexNAc:4 dHex:3	0.5085	fail		1617.58	Hex:3 HexNAc:4 dHex:1 Pent:1	0.753	fair
					1633.57	Hex:4 HexNAc:4 Pent:1	0.6095	poor
					1722.61	Hex:4 HexNAc:3 dHex:2 Pent:1	0.888	good
					1738.6	Hex:5 HexNAc:3 dHex:1 Pent:1	0.705	fair
					1743.58	Hex:8 HexNAc:2	0.829	good
					1779.63	Hex:4 HexNAc:4 dHex:1 Pent:1	0.7305	fair
					1884.66	Hex:5 HexNAc:3 dHex:2 Pent:1	0.6485	poor
					1905.63	Hex:9 HexNAc:2	0.8515	good
					1925.69	Hex:4 HexNAc:4 dHex:2 Pent:1	0.798	fair
					1941.68	Hex:5 HexNAc:4 dHex:1 Pent:1	0.686	poor
					2067.69	Hex:10 HexNAc:2	0.734	fair
					2087.74	Hex:5 HexNAc:4 dHex:2 Pent:1	0.7975	fair
					2233.8	Hex:5 HexNAc:4 dHex:3 Pent:1	0.787	fair
