# Supplementary material for: Spatial Mapping of Plant N-Glycosylation Cellular Heterogeneity Inside Soybean Root Nodules Provided Insights Into Legume-Rhizobia Symbiosis
Source: Front Plant Sci. 2022 May 16;13:869281. doi: 10.3389/fpls.2022.869281 (PMC9150855; doi:10.3389/fpls.2022.869281)
Supplement: Supplementary file 3 [file Table_3.XLSX]

## Sheet: Soybean_GOBP_Log2(MuWt)>0.5
ID	Term	Ontology Source	Term PValue	Term PValue Corrected with Bonferroni step down	% Associated Genes	Nr. Genes	Associated Genes Found
GO:0006979	response to oxidative stress	GO_BiologicalProcess-EBI-UniProt-GOA_25.02.2019_00h00	2.91665e-17	7.14579e-15	10.5263	36	[Ep, FER2-1, H-1, HSP17.5-E, HSP17.5-M, LOC100170727, LOC100170732, LOC100305558, LOC100499893, LOC100500307, LOC100775837, LOC100777703, LOC100779969, LOC100780308, LOC100782549, LOC100783307, LOC100789782, LOC100791414, LOC100791705, LOC100793973, LOC100796737, LOC100799691, LOC100802108, LOC100803503, LOC100803637, LOC100804126, LOC100810392, LOC100811249, LOC100812415, LOC100812478, LOC100812…
GO:0016491	oxidoreductase activity	GO_BiologicalProcess-EBI-UniProt-GOA_25.02.2019_00h00	2.17469e-16	5.30624e-14	4.22195	105	[ALDH3H4, CKX3, DHAR3, Ep, F6H1, FER2-1, GDH1, H-1, IFS2, LOC100170727, LOC100305558, LOC100305886, LOC100306093, LOC100306280, LOC100306522, LOC100499711, LOC100499808, LOC100499893, LOC100500012, LOC100500442, LOC100500583, LOC100527784, LOC100775182, LOC100775325, LOC100775521, LOC100775837, LOC100775989, LOC100777389, LOC100777703, LOC100778831, LOC100778867, LOC100780162, LOC100781307, LOC10…
GO:0009636	response to toxic substance	GO_BiologicalProcess-EBI-UniProt-GOA_25.02.2019_00h00	2.82914e-16	6.8748e-14	10.1156	35	[DHAR3, Ep, FER2-1, H-1, HSP17.5-E, HSP17.5-M, LOC100170727, LOC100170732, LOC100500307, LOC100775837, LOC100777703, LOC100779969, LOC100780308, LOC100782549, LOC100783307, LOC100789782, LOC100791414, LOC100791705, LOC100793973, LOC100796737, LOC100799691, LOC100802108, LOC100803503, LOC100803637, LOC100804126, LOC100810392, LOC100811249, LOC100812415, LOC100812478, LOC100812935, LOC100816056, LO…
GO:0042542	response to hydrogen peroxide	GO_BiologicalProcess-EBI-UniProt-GOA_25.02.2019_00h00	2.56302e-11	6.17689e-09	22.807	13	[FER2-1, H-1, HSP17.5-E, HSP17.5-M, LOC100170732, LOC100500307, LOC100779969, LOC100780308, LOC100791705, LOC100802108, LOC100812935, LOC547698, SFERH-2]
GO:0051187	cofactor catabolic process	GO_BiologicalProcess-EBI-UniProt-GOA_25.02.2019_00h00	2.72005e-11	6.52813e-09	10.8374	22	[Ep, LOC100170727, LOC100775837, LOC100782549, LOC100783307, LOC100789782, LOC100791414, LOC100793973, LOC100796737, LOC100797040, LOC100799691, LOC100803503, LOC100803637, LOC100804126, LOC100810392, LOC100811249, LOC100812415, LOC100812478, LOC100816056, LOC100816373, LOC100816580, LOC100819288]
GO:0042743	hydrogen peroxide metabolic process	GO_BiologicalProcess-EBI-UniProt-GOA_25.02.2019_00h00	8.35464e-11	1.99676e-08	11.4286	20	[Ep, LOC100170727, LOC100775837, LOC100782549, LOC100783307, LOC100789782, LOC100791414, LOC100793973, LOC100796737, LOC100799691, LOC100803503, LOC100803637, LOC100804126, LOC100810392, LOC100811249, LOC100812415, LOC100812478, LOC100816056, LOC100816373, LOC100816580]
GO:0042744	hydrogen peroxide catabolic process	GO_BiologicalProcess-EBI-UniProt-GOA_25.02.2019_00h00	8.35464e-11	1.99676e-08	11.4286	20	[Ep, LOC100170727, LOC100775837, LOC100782549, LOC100783307, LOC100789782, LOC100791414, LOC100793973, LOC100796737, LOC100799691, LOC100803503, LOC100803637, LOC100804126, LOC100810392, LOC100811249, LOC100812415, LOC100812478, LOC100816056, LOC100816373, LOC100816580]
GO:0009055	electron transfer activity	GO_BiologicalProcess-EBI-UniProt-GOA_25.02.2019_00h00	2.73506e-10	6.48208e-08	8.44595	25	[LOC100305886, LOC100306093, LOC100306522, LOC100499711, LOC100499808, LOC100500442, LOC100500583, LOC100777703, LOC100778867, LOC100782702, LOC100785611, LOC100789781, LOC100789844, LOC100792906, LOC100796742, LOC100798615, LOC100800358, LOC100801962, LOC100803020, LOC100805802, LOC100806917, LOC100807820, LOC100818379, LOC100820242, LOC106797183]
GO:0022900	electron transport chain	GO_BiologicalProcess-EBI-UniProt-GOA_25.02.2019_00h00	5.14952e-10	1.21529e-07	7.62712	27	[LOC100305886, LOC100306093, LOC100306522, LOC100499711, LOC100499808, LOC100500442, LOC100500583, LOC100527561, LOC100777389, LOC100777703, LOC100778867, LOC100782702, LOC100785611, LOC100789781, LOC100789844, LOC100792906, LOC100796742, LOC100798615, LOC100800358, LOC100801962, LOC100803020, LOC100805802, LOC100806917, LOC100807820, LOC100818379, LOC100820242, LOC106797183]
GO:0051186	cofactor metabolic process	GO_BiologicalProcess-EBI-UniProt-GOA_25.02.2019_00h00	7.90987e-10	1.85882e-07	6.04491	35	[CHLI, Ep, GSTU62, GSTZ3, LOC100170727, LOC100305930, LOC100527653, LOC100775837, LOC100775943, LOC100779132, LOC100782549, LOC100783307, LOC100783652, LOC100789782, LOC100791414, LOC100792682, LOC100793973, LOC100796585, LOC100796737, LOC100796947, LOC100797040, LOC100799564, LOC100799653, LOC100799691, LOC100803503, LOC100803637, LOC100804126, LOC100810392, LOC100811249, LOC100812415, LOC100812…
GO:0016999	antibiotic metabolic process	GO_BiologicalProcess-EBI-UniProt-GOA_25.02.2019_00h00	8.39801e-10	1.96514e-07	10.0503	20	[Ep, LOC100170727, LOC100775837, LOC100782549, LOC100783307, LOC100789782, LOC100791414, LOC100793973, LOC100796737, LOC100799691, LOC100803503, LOC100803637, LOC100804126, LOC100810392, LOC100811249, LOC100812415, LOC100812478, LOC100816056, LOC100816373, LOC100816580]
GO:0017001	antibiotic catabolic process	GO_BiologicalProcess-EBI-UniProt-GOA_25.02.2019_00h00	8.39801e-10	1.96514e-07	10.0503	20	[Ep, LOC100170727, LOC100775837, LOC100782549, LOC100783307, LOC100789782, LOC100791414, LOC100793973, LOC100796737, LOC100799691, LOC100803503, LOC100803637, LOC100804126, LOC100810392, LOC100811249, LOC100812415, LOC100812478, LOC100816056, LOC100816373, LOC100816580]
GO:0000302	response to reactive oxygen species	GO_BiologicalProcess-EBI-UniProt-GOA_25.02.2019_00h00	2.71336e-09	6.32214e-07	14.433	14	[FER2-1, H-1, HSP17.5-E, HSP17.5-M, LOC100170727, LOC100170732, LOC100500307, LOC100779969, LOC100780308, LOC100791705, LOC100802108, LOC100812935, LOC547698, SFERH-2]
GO:0072593	reactive oxygen species metabolic process	GO_BiologicalProcess-EBI-UniProt-GOA_25.02.2019_00h00	2.99875e-09	6.95709e-07	9.34579	20	[Ep, LOC100170727, LOC100775837, LOC100782549, LOC100783307, LOC100789782, LOC100791414, LOC100793973, LOC100796737, LOC100799691, LOC100803503, LOC100803637, LOC100804126, LOC100810392, LOC100811249, LOC100812415, LOC100812478, LOC100816056, LOC100816373, LOC100816580]
GO:0016209	antioxidant activity	GO_BiologicalProcess-EBI-UniProt-GOA_25.02.2019_00h00	3.14887e-09	7.2739e-07	8.46154	22	[DHAR3, Ep, LOC100170727, LOC100775837, LOC100777703, LOC100782549, LOC100783307, LOC100789782, LOC100791414, LOC100793973, LOC100796737, LOC100799691, LOC100803503, LOC100803637, LOC100804126, LOC100810392, LOC100811249, LOC100812415, LOC100812478, LOC100816056, LOC100816373, LOC100816580]
GO:0098869	cellular oxidant detoxification	GO_BiologicalProcess-EBI-UniProt-GOA_25.02.2019_00h00	3.89498e-09	8.95845e-07	8.36502	22	[DHAR3, Ep, LOC100170727, LOC100775837, LOC100777703, LOC100782549, LOC100783307, LOC100789782, LOC100791414, LOC100793973, LOC100796737, LOC100799691, LOC100803503, LOC100803637, LOC100804126, LOC100810392, LOC100811249, LOC100812415, LOC100812478, LOC100816056, LOC100816373, LOC100816580]
GO:0004601	peroxidase activity	GO_BiologicalProcess-EBI-UniProt-GOA_25.02.2019_00h00	4.13175e-09	9.4617e-07	9.17431	20	[Ep, LOC100170727, LOC100775837, LOC100782549, LOC100783307, LOC100789782, LOC100791414, LOC100793973, LOC100796737, LOC100799691, LOC100803503, LOC100803637, LOC100804126, LOC100810392, LOC100811249, LOC100812415, LOC100812478, LOC100816056, LOC100816373, LOC100816580]
GO:0046677	response to antibiotic	GO_BiologicalProcess-EBI-UniProt-GOA_25.02.2019_00h00	4.18395e-09	9.5394e-07	15.4762	13	[FER2-1, H-1, HSP17.5-E, HSP17.5-M, LOC100170732, LOC100500307, LOC100779969, LOC100780308, LOC100791705, LOC100802108, LOC100812935, LOC547698, SFERH-2]
GO:0016684	oxidoreductase activity, acting on peroxide as acceptor	GO_BiologicalProcess-EBI-UniProt-GOA_25.02.2019_00h00	4.47123e-09	1.01497e-06	9.13242	20	[Ep, LOC100170727, LOC100775837, LOC100782549, LOC100783307, LOC100789782, LOC100791414, LOC100793973, LOC100796737, LOC100799691, LOC100803503, LOC100803637, LOC100804126, LOC100810392, LOC100811249, LOC100812415, LOC100812478, LOC100816056, LOC100816373, LOC100816580]
GO:0008233	peptidase activity	GO_BiologicalProcess-EBI-UniProt-GOA_25.02.2019_00h00	8.09224e-09	1.82885e-06	4.70711	45	[CYSTATIN, KTI-1, LOC100526911, LOC100775287, LOC100777309, LOC100778716, LOC100779298, LOC100779565, LOC100779619, LOC100783051, LOC100783172, LOC100783194, LOC100783877, LOC100784318, LOC100785022, LOC100785602, LOC100785827, LOC100788559, LOC100788630, LOC100791245, LOC100791503, LOC100792645, LOC100796818, LOC100796947, LOC100797040, LOC100798398, LOC100798621, LOC100799654, LOC100803257, LOC…
GO:0070011	peptidase activity, acting on L-amino acid peptides	GO_BiologicalProcess-EBI-UniProt-GOA_25.02.2019_00h00	1.03149e-08	2.32085e-06	4.73118	44	[CYSTATIN, KTI-1, LOC100775287, LOC100777309, LOC100778716, LOC100779298, LOC100779565, LOC100779619, LOC100783051, LOC100783172, LOC100783194, LOC100783877, LOC100784318, LOC100785022, LOC100785602, LOC100785827, LOC100788559, LOC100788630, LOC100791245, LOC100791503, LOC100792645, LOC100796818, LOC100796947, LOC100797040, LOC100798398, LOC100798621, LOC100799654, LOC100803257, LOC100804815, LOC…
GO:0010035	response to inorganic substance	GO_BiologicalProcess-EBI-UniProt-GOA_25.02.2019_00h00	1.49066e-08	3.33908e-06	8.51064	20	[FER2-1, H-1, HSP17.5-E, HSP17.5-M, LOC100170732, LOC100500307, LOC100779969, LOC100780308, LOC100783172, LOC100787888, LOC100791447, LOC100791705, LOC100792337, LOC100794996, LOC100797229, LOC100802108, LOC100802333, LOC100812935, LOC547698, SFERH-2]
GO:0098754	detoxification	GO_BiologicalProcess-EBI-UniProt-GOA_25.02.2019_00h00	2.31443e-08	5.16118e-06	7.58621	22	[DHAR3, Ep, LOC100170727, LOC100775837, LOC100777703, LOC100782549, LOC100783307, LOC100789782, LOC100791414, LOC100793973, LOC100796737, LOC100799691, LOC100803503, LOC100803637, LOC100804126, LOC100810392, LOC100811249, LOC100812415, LOC100812478, LOC100816056, LOC100816373, LOC100816580]
GO:1990748	cellular detoxification	GO_BiologicalProcess-EBI-UniProt-GOA_25.02.2019_00h00	2.31443e-08	5.16118e-06	7.58621	22	[DHAR3, Ep, LOC100170727, LOC100775837, LOC100777703, LOC100782549, LOC100783307, LOC100789782, LOC100791414, LOC100793973, LOC100796737, LOC100799691, LOC100803503, LOC100803637, LOC100804126, LOC100810392, LOC100811249, LOC100812415, LOC100812478, LOC100816056, LOC100816373, LOC100816580]
GO:0097237	cellular response to toxic substance	GO_BiologicalProcess-EBI-UniProt-GOA_25.02.2019_00h00	2.31443e-08	5.16118e-06	7.58621	22	[DHAR3, Ep, LOC100170727, LOC100775837, LOC100777703, LOC100782549, LOC100783307, LOC100789782, LOC100791414, LOC100793973, LOC100796737, LOC100799691, LOC100803503, LOC100803637, LOC100804126, LOC100810392, LOC100811249, LOC100812415, LOC100812478, LOC100816056, LOC100816373, LOC100816580]
GO:0016584	nucleosome positioning	GO_BiologicalProcess-EBI-UniProt-GOA_25.02.2019_00h00	2.73088e-08	6.03525e-06	36.8421	7	[AT-1SNBP, LOC100785055, LOC100793697, LOC100795994, LOC100797229, LOC100802941, LOC548080]
GO:0042773	ATP synthesis coupled electron transport	GO_BiologicalProcess-EBI-UniProt-GOA_25.02.2019_00h00	1.0746e-07	2.36412e-05	16.9492	10	[LOC100499808, LOC100527561, LOC100777389, LOC100782702, LOC100789781, LOC100792906, LOC100796742, LOC100803020, LOC100806917, LOC100818379]
GO:0051052	regulation of DNA metabolic process	GO_BiologicalProcess-EBI-UniProt-GOA_25.02.2019_00h00	1.1662e-07	2.55398e-05	14.6667	11	[AT-1SNBP, LOC100785055, LOC100788998, LOC100793697, LOC100795994, LOC100797229, LOC100802941, LOC100812080, LOC100813123, LOC100818537, LOC548080]
GO:0042775	mitochondrial ATP synthesis coupled electron transport	GO_BiologicalProcess-EBI-UniProt-GOA_25.02.2019_00h00	1.28392e-07	2.79895e-05	19.5652	9	[LOC100499808, LOC100527561, LOC100777389, LOC100789781, LOC100792906, LOC100796742, LOC100803020, LOC100806917, LOC100818379]
GO:0060969	negative regulation of gene silencing	GO_BiologicalProcess-EBI-UniProt-GOA_25.02.2019_00h00	2.36899e-07	5.14071e-05	28	7	[AT-1SNBP, LOC100785055, LOC100793697, LOC100795994, LOC100797229, LOC100802941, LOC548080]
GO:0045910	negative regulation of DNA recombination	GO_BiologicalProcess-EBI-UniProt-GOA_25.02.2019_00h00	2.36899e-07	5.14071e-05	28	7	[AT-1SNBP, LOC100785055, LOC100793697, LOC100795994, LOC100797229, LOC100802941, LOC548080]
GO:0031936	negative regulation of chromatin silencing	GO_BiologicalProcess-EBI-UniProt-GOA_25.02.2019_00h00	2.36899e-07	5.14071e-05	28	7	[AT-1SNBP, LOC100785055, LOC100793697, LOC100795994, LOC100797229, LOC100802941, LOC548080]
GO:0006119	oxidative phosphorylation	GO_BiologicalProcess-EBI-UniProt-GOA_25.02.2019_00h00	2.38774e-07	5.15751e-05	15.625	10	[LOC100499808, LOC100527561, LOC100777389, LOC100782702, LOC100789781, LOC100792906, LOC100796742, LOC100803020, LOC100806917, LOC100818379]
GO:0045815	positive regulation of gene expression, epigenetic	GO_BiologicalProcess-EBI-UniProt-GOA_25.02.2019_00h00	4.24001e-07	9.11603e-05	25.9259	7	[AT-1SNBP, LOC100785055, LOC100793697, LOC100795994, LOC100797229, LOC100802941, LOC548080]
GO:1905268	negative regulation of chromatin organization	GO_BiologicalProcess-EBI-UniProt-GOA_25.02.2019_00h00	4.24001e-07	9.11603e-05	25.9259	7	[AT-1SNBP, LOC100785055, LOC100793697, LOC100795994, LOC100797229, LOC100802941, LOC548080]
GO:0051259	protein complex oligomerization	GO_BiologicalProcess-EBI-UniProt-GOA_25.02.2019_00h00	5.44447e-07	0.000116512	16.6667	9	[HSP17.5-E, HSP17.5-M, LOC100170732, LOC100500307, LOC100779969, LOC100780308, LOC100791705, LOC100802108, LOC100812935]
GO:0009266	response to temperature stimulus	GO_BiologicalProcess-EBI-UniProt-GOA_25.02.2019_00h00	5.84396e-07	0.000124476	7.8341	17	[FER2-1, H-1, HSP17.5-E, HSP17.5-M, LOC100170732, LOC100500307, LOC100779969, LOC100780308, LOC100782686, LOC100791705, LOC100802108, LOC100804187, LOC100805080, LOC100812935, LOC100813859, LOC547698, SFERH-2]
GO:0031935	regulation of chromatin silencing	GO_BiologicalProcess-EBI-UniProt-GOA_25.02.2019_00h00	7.22002e-07	0.000153064	24.1379	7	[AT-1SNBP, LOC100785055, LOC100793697, LOC100795994, LOC100797229, LOC100802941, LOC548080]
GO:0022904	respiratory electron transport chain	GO_BiologicalProcess-EBI-UniProt-GOA_25.02.2019_00h00	7.4187e-07	0.000156534	13.8889	10	[LOC100499808, LOC100527561, LOC100777389, LOC100782702, LOC100789781, LOC100792906, LOC100796742, LOC100803020, LOC100806917, LOC100818379]
GO:0006091	generation of precursor metabolites and energy	GO_BiologicalProcess-EBI-UniProt-GOA_25.02.2019_00h00	7.65183e-07	0.000160688	4.81928	32	[LOC100305886, LOC100306093, LOC100306522, LOC100499711, LOC100499808, LOC100500442, LOC100500583, LOC100527561, LOC100775180, LOC100777389, LOC100777703, LOC100778831, LOC100778867, LOC100782702, LOC100785611, LOC100789781, LOC100789844, LOC100792499, LOC100792906, LOC100796742, LOC100798615, LOC100800050, LOC100800358, LOC100801962, LOC100803020, LOC100805802, LOC100806917, LOC100807820, LOC100…
GO:0051053	negative regulation of DNA metabolic process	GO_BiologicalProcess-EBI-UniProt-GOA_25.02.2019_00h00	9.26964e-07	0.000193735	23.3333	7	[AT-1SNBP, LOC100785055, LOC100793697, LOC100795994, LOC100797229, LOC100802941, LOC548080]
GO:0004175	endopeptidase activity	GO_BiologicalProcess-EBI-UniProt-GOA_25.02.2019_00h00	9.58915e-07	0.000199454	4.769	32	[CYSTATIN, KTI-1, LOC100775287, LOC100778716, LOC100779298, LOC100779565, LOC100779619, LOC100783051, LOC100783194, LOC100783877, LOC100784318, LOC100785602, LOC100785827, LOC100788559, LOC100788630, LOC100791245, LOC100791503, LOC100796818, LOC100798398, LOC100798621, LOC100799654, LOC100805596, LOC100806180, LOC100808171, LOC100809706, LOC100810291, LOC100816527, LOC100817537, LOC100818038, LOC…
GO:0070001	aspartic-type peptidase activity	GO_BiologicalProcess-EBI-UniProt-GOA_25.02.2019_00h00	1.15714e-06	0.000239528	8.97436	14	[LOC100779619, LOC100783051, LOC100783194, LOC100785602, LOC100788559, LOC100788630, LOC100791245, LOC100796818, LOC100798398, LOC100808171, LOC100809706, LOC547943, LOC547993, SOYAP2]
GO:0004190	aspartic-type endopeptidase activity	GO_BiologicalProcess-EBI-UniProt-GOA_25.02.2019_00h00	1.15714e-06	0.000239528	8.97436	14	[LOC100779619, LOC100783051, LOC100783194, LOC100785602, LOC100788559, LOC100788630, LOC100791245, LOC100796818, LOC100798398, LOC100808171, LOC100809706, LOC547943, LOC547993, SOYAP2]
GO:0000018	regulation of DNA recombination	GO_BiologicalProcess-EBI-UniProt-GOA_25.02.2019_00h00	1.17854e-06	0.00024278	22.5806	7	[AT-1SNBP, LOC100785055, LOC100793697, LOC100795994, LOC100797229, LOC100802941, LOC548080]
GO:0017144	drug metabolic process	GO_BiologicalProcess-EBI-UniProt-GOA_25.02.2019_00h00	1.78304e-06	0.000365523	4.90694	29	[Ep, LOC100170727, LOC100499796, LOC100527653, LOC100775837, LOC100782549, LOC100783307, LOC100786113, LOC100789781, LOC100789782, LOC100790402, LOC100790990, LOC100791414, LOC100793973, LOC100796737, LOC100796742, LOC100799691, LOC100803503, LOC100803637, LOC100804126, LOC100809163, LOC100810392, LOC100811249, LOC100812415, LOC100812478, LOC100816056, LOC100816373, LOC100816580, LOC100818990]
GO:0060968	regulation of gene silencing	GO_BiologicalProcess-EBI-UniProt-GOA_25.02.2019_00h00	1.8551e-06	0.00037844	21.2121	7	[AT-1SNBP, LOC100785055, LOC100793697, LOC100795994, LOC100797229, LOC100802941, LOC548080]
GO:0030261	chromosome condensation	GO_BiologicalProcess-EBI-UniProt-GOA_25.02.2019_00h00	1.8551e-06	0.00037844	21.2121	7	[AT-1SNBP, LOC100785055, LOC100793697, LOC100795994, LOC100797229, LOC100802941, LOC548080]
GO:0043484	regulation of RNA splicing	GO_BiologicalProcess-EBI-UniProt-GOA_25.02.2019_00h00	1.98645e-06	0.000403249	17.0213	8	[LOC100527187, LOC100778595, LOC100779321, LOC100791039, LOC100796900, LOC100804370, LOC100812698, LOC100813237]
GO:0048024	regulation of mRNA splicing, via spliceosome	GO_BiologicalProcess-EBI-UniProt-GOA_25.02.2019_00h00	1.98645e-06	0.000403249	17.0213	8	[LOC100527187, LOC100778595, LOC100779321, LOC100791039, LOC100796900, LOC100804370, LOC100812698, LOC100813237]
GO:0042737	drug catabolic process	GO_BiologicalProcess-EBI-UniProt-GOA_25.02.2019_00h00	2.29957e-06	0.000464514	6	21	[Ep, LOC100170727, LOC100775837, LOC100782549, LOC100783307, LOC100789782, LOC100791414, LOC100793973, LOC100796737, LOC100799691, LOC100803503, LOC100803637, LOC100804126, LOC100810392, LOC100811249, LOC100812415, LOC100812478, LOC100816056, LOC100816373, LOC100816580, LOC100818990]
GO:0006397	mRNA processing	GO_BiologicalProcess-EBI-UniProt-GOA_25.02.2019_00h00	2.37443e-06	0.000477261	5.78947	22	[LOC100306352, LOC100527187, LOC100776220, LOC100776344, LOC100778595, LOC100779321, LOC100784200, LOC100786807, LOC100791039, LOC100791333, LOC100794097, LOC100794975, LOC100796900, LOC100797765, LOC100800903, LOC100804370, LOC100805822, LOC100809048, LOC100811622, LOC100812698, LOC100813237, LOC100815606]
GO:0045333	cellular respiration	GO_BiologicalProcess-EBI-UniProt-GOA_25.02.2019_00h00	4.75018e-06	0.000945286	8.55263	13	[LOC100499808, LOC100527561, LOC100775180, LOC100777389, LOC100778831, LOC100782702, LOC100789781, LOC100792906, LOC100796742, LOC100800050, LOC100803020, LOC100806917, LOC100818379]
GO:0000398	mRNA splicing, via spliceosome	GO_BiologicalProcess-EBI-UniProt-GOA_25.02.2019_00h00	5.89026e-06	0.00116627	6.61479	17	[LOC100527187, LOC100778595, LOC100779321, LOC100786807, LOC100791039, LOC100791333, LOC100794975, LOC100796900, LOC100797765, LOC100800903, LOC100804370, LOC100805822, LOC100809048, LOC100811622, LOC100812698, LOC100813237, LOC100815606]
GO:0000381	regulation of alternative mRNA splicing, via spliceosome	GO_BiologicalProcess-EBI-UniProt-GOA_25.02.2019_00h00	7.24866e-06	0.00142074	17.5	7	[LOC100527187, LOC100778595, LOC100779321, LOC100796900, LOC100804370, LOC100812698, LOC100813237]
GO:0000375	RNA splicing, via transesterification reactions	GO_BiologicalProcess-EBI-UniProt-GOA_25.02.2019_00h00	7.22536e-06	0.0014234	6.51341	17	[LOC100527187, LOC100778595, LOC100779321, LOC100786807, LOC100791039, LOC100791333, LOC100794975, LOC100796900, LOC100797765, LOC100800903, LOC100804370, LOC100805822, LOC100809048, LOC100811622, LOC100812698, LOC100813237, LOC100815606]
GO:0000377	RNA splicing, via transesterification reactions with bulged adenosine as nucleophile	GO_BiologicalProcess-EBI-UniProt-GOA_25.02.2019_00h00	7.22536e-06	0.0014234	6.51341	17	[LOC100527187, LOC100778595, LOC100779321, LOC100786807, LOC100791039, LOC100791333, LOC100794975, LOC100796900, LOC100797765, LOC100800903, LOC100804370, LOC100805822, LOC100809048, LOC100811622, LOC100812698, LOC100813237, LOC100815606]
GO:0015980	energy derivation by oxidation of organic compounds	GO_BiologicalProcess-EBI-UniProt-GOA_25.02.2019_00h00	8.05909e-06	0.00157152	7.6087	14	[LOC100499808, LOC100527561, LOC100775180, LOC100777389, LOC100778831, LOC100782702, LOC100789781, LOC100792499, LOC100792906, LOC100796742, LOC100800050, LOC100803020, LOC100806917, LOC100818379]
GO:0000380	alternative mRNA splicing, via spliceosome	GO_BiologicalProcess-EBI-UniProt-GOA_25.02.2019_00h00	1.01635e-05	0.00197172	16.6667	7	[LOC100527187, LOC100778595, LOC100779321, LOC100796900, LOC100804370, LOC100812698, LOC100813237]
GO:0050684	regulation of mRNA processing	GO_BiologicalProcess-EBI-UniProt-GOA_25.02.2019_00h00	1.15628e-05	0.00223162	13.5593	8	[LOC100527187, LOC100778595, LOC100779321, LOC100791039, LOC100796900, LOC100804370, LOC100812698, LOC100813237]
GO:0009408	response to heat	GO_BiologicalProcess-EBI-UniProt-GOA_25.02.2019_00h00	1.41093e-05	0.00270898	7.7381	13	[HSP17.5-E, HSP17.5-M, LOC100170732, LOC100500307, LOC100779969, LOC100780308, LOC100782686, LOC100791705, LOC100802108, LOC100804187, LOC100805080, LOC100812935, LOC100813859]
GO:1902275	regulation of chromatin organization	GO_BiologicalProcess-EBI-UniProt-GOA_25.02.2019_00h00	1.89324e-05	0.00359715	15.2174	7	[AT-1SNBP, LOC100785055, LOC100793697, LOC100795994, LOC100797229, LOC100802941, LOC548080]
GO:0016724	oxidoreductase activity, oxidizing metal ions, oxygen as acceptor	GO_BiologicalProcess-EBI-UniProt-GOA_25.02.2019_00h00	2.12723e-05	0.00402047	40	4	[FER2-1, H-1, LOC547698, SFERH-2]
GO:0004322	ferroxidase activity	GO_BiologicalProcess-EBI-UniProt-GOA_25.02.2019_00h00	2.12723e-05	0.00402047	40	4	[FER2-1, H-1, LOC547698, SFERH-2]
GO:0008380	RNA splicing	GO_BiologicalProcess-EBI-UniProt-GOA_25.02.2019_00h00	2.47226e-05	0.00462313	5.92335	17	[LOC100527187, LOC100778595, LOC100779321, LOC100786807, LOC100791039, LOC100791333, LOC100794975, LOC100796900, LOC100797765, LOC100800903, LOC100804370, LOC100805822, LOC100809048, LOC100811622, LOC100812698, LOC100813237, LOC100815606]
GO:0006334	nucleosome assembly	GO_BiologicalProcess-EBI-UniProt-GOA_25.02.2019_00h00	2.89822e-05	0.00539069	14.2857	7	[AT-1SNBP, LOC100785055, LOC100793697, LOC100795994, LOC100797229, LOC100802941, LOC548080]
GO:0097549	chromatin organization involved in negative regulation of transcription	GO_BiologicalProcess-EBI-UniProt-GOA_25.02.2019_00h00	2.89822e-05	0.00539069	14.2857	7	[AT-1SNBP, LOC100785055, LOC100793697, LOC100795994, LOC100797229, LOC100802941, LOC548080]
GO:0006342	chromatin silencing	GO_BiologicalProcess-EBI-UniProt-GOA_25.02.2019_00h00	2.89822e-05	0.00539069	14.2857	7	[AT-1SNBP, LOC100785055, LOC100793697, LOC100795994, LOC100797229, LOC100802941, LOC548080]
GO:2000779	regulation of double-strand break repair	GO_BiologicalProcess-EBI-UniProt-GOA_25.02.2019_00h00	3.29445e-05	0.00609474	36.3636	4	[LOC100788998, LOC100812080, LOC100813123, LOC100818537]
GO:0045814	negative regulation of gene expression, epigenetic	GO_BiologicalProcess-EBI-UniProt-GOA_25.02.2019_00h00	3.3174e-05	0.00610402	14	7	[AT-1SNBP, LOC100785055, LOC100793697, LOC100795994, LOC100797229, LOC100802941, LOC548080]
GO:1903311	regulation of mRNA metabolic process	GO_BiologicalProcess-EBI-UniProt-GOA_25.02.2019_00h00	3.33901e-05	0.00611038	11.7647	8	[LOC100527187, LOC100778595, LOC100779321, LOC100791039, LOC100796900, LOC100804370, LOC100812698, LOC100813237]
GO:0016071	mRNA metabolic process	GO_BiologicalProcess-EBI-UniProt-GOA_25.02.2019_00h00	3.67628e-05	0.00669083	4.73251	23	[LOC100306352, LOC100527187, LOC100776220, LOC100776344, LOC100778595, LOC100779321, LOC100784200, LOC100786807, LOC100786833, LOC100791039, LOC100791333, LOC100794097, LOC100794975, LOC100796900, LOC100797765, LOC100800903, LOC100804370, LOC100805822, LOC100809048, LOC100811622, LOC100812698, LOC100813237, LOC100815606]
GO:0008238	exopeptidase activity	GO_BiologicalProcess-EBI-UniProt-GOA_25.02.2019_00h00	3.72536e-05	0.0067429	8.20895	11	[LOC100777309, LOC100785022, LOC100792645, LOC100796947, LOC100797040, LOC100803257, LOC100804815, LOC100805028, LOC100805730, LOC100819288, LOC100819973]
GO:0031497	chromatin assembly	GO_BiologicalProcess-EBI-UniProt-GOA_25.02.2019_00h00	3.78515e-05	0.00681326	13.7255	7	[AT-1SNBP, LOC100785055, LOC100793697, LOC100795994, LOC100797229, LOC100802941, LOC548080]
GO:0034401	chromatin organization involved in regulation of transcription	GO_BiologicalProcess-EBI-UniProt-GOA_25.02.2019_00h00	3.78515e-05	0.00681326	13.7255	7	[AT-1SNBP, LOC100785055, LOC100793697, LOC100795994, LOC100797229, LOC100802941, LOC548080]
GO:0120029	proton export across plasma membrane	GO_BiologicalProcess-EBI-UniProt-GOA_25.02.2019_00h00	4.08246e-05	0.00730761	22.7273	5	[LOC100782459, LOC100791692, LOC100802859, LOC100818043, LOC100819324]
GO:0051336	regulation of hydrolase activity	GO_BiologicalProcess-EBI-UniProt-GOA_25.02.2019_00h00	4.26839e-05	0.00759773	5.45455	18	[CYSTATIN, KTI-1, LOC100306124, LOC100306297, LOC100775287, LOC100781537, LOC100785169, LOC100788576, LOC100789796, LOC100789860, LOC100798469, LOC100801094, LOC100806180, LOC100808820, LOC100809336, LOC100811658, LOC100816527, LOC100819623]
GO:2001251	negative regulation of chromosome organization	GO_BiologicalProcess-EBI-UniProt-GOA_25.02.2019_00h00	4.30568e-05	0.00762106	13.4615	7	[AT-1SNBP, LOC100785055, LOC100793697, LOC100795994, LOC100797229, LOC100802941, LOC548080]
GO:0042493	response to drug	GO_BiologicalProcess-EBI-UniProt-GOA_25.02.2019_00h00	5.30451e-05	0.00933594	5.57377	17	[FER2-1, H-1, HSP17.5-E, HSP17.5-M, LOC100170732, LOC100500307, LOC100779969, LOC100780308, LOC100789942, LOC100791705, LOC100802108, LOC100802974, LOC100812935, LOC100818408, LOC100819556, LOC547698, SFERH-2]
GO:0006333	chromatin assembly or disassembly	GO_BiologicalProcess-EBI-UniProt-GOA_25.02.2019_00h00	8.80603e-05	0.0153225	12.069	7	[AT-1SNBP, LOC100785055, LOC100793697, LOC100795994, LOC100797229, LOC100802941, LOC548080]
GO:0030003	cellular cation homeostasis	GO_BiologicalProcess-EBI-UniProt-GOA_25.02.2019_00h00	0.000139143	0.0240717	7.09677	11	[FER2-1, H-1, LOC100782459, LOC100786916, LOC100791692, LOC100802859, LOC100808847, LOC100818043, LOC100819324, LOC547698, SFERH-2]
GO:0034728	nucleosome organization	GO_BiologicalProcess-EBI-UniProt-GOA_25.02.2019_00h00	0.000165593	0.0284819	10.9375	7	[AT-1SNBP, LOC100785055, LOC100793697, LOC100795994, LOC100797229, LOC100802941, LOC548080]
GO:0005471	ATP:ADP antiporter activity	GO_BiologicalProcess-EBI-UniProt-GOA_25.02.2019_00h00	0.000168954	0.0288912	25	4	[LOC100789942, LOC100802974, LOC100818408, LOC100819556]
GO:0006323	DNA packaging	GO_BiologicalProcess-EBI-UniProt-GOA_25.02.2019_00h00	0.000201189	0.0342021	10.6061	7	[AT-1SNBP, LOC100785055, LOC100793697, LOC100795994, LOC100797229, LOC100802941, LOC548080]
GO:0006873	cellular ion homeostasis	GO_BiologicalProcess-EBI-UniProt-GOA_25.02.2019_00h00	0.000205117	0.0346648	6.79012	11	[FER2-1, H-1, LOC100782459, LOC100786916, LOC100791692, LOC100802859, LOC100808847, LOC100818043, LOC100819324, LOC547698, SFERH-2]
GO:0006122	mitochondrial electron transport, ubiquinol to cytochrome c	GO_BiologicalProcess-EBI-UniProt-GOA_25.02.2019_00h00	0.000275941	0.0463582	22.2222	4	[LOC100789781, LOC100792906, LOC100796742, LOC100806917]
GO:0016722	oxidoreductase activity, oxidizing metal ions	GO_BiologicalProcess-EBI-UniProt-GOA_25.02.2019_00h00	0.000275941	0.0463582	22.2222	4	[FER2-1, H-1, LOC547698, SFERH-2]
GO:0009651	response to salt stress	GO_BiologicalProcess-EBI-UniProt-GOA_25.02.2019_00h00	0.000287649	0.0480374	7.75862	9	[HSP17.5-E, HSP17.5-M, LOC100170732, LOC100500307, LOC100779969, LOC100780308, LOC100791705, LOC100802108, LOC100812935]
GO:0030641	regulation of cellular pH	GO_BiologicalProcess-EBI-UniProt-GOA_25.02.2019_00h00	0.000325532	0.0540383	11.7647	6	[LOC100782459, LOC100791692, LOC100802859, LOC100808847, LOC100818043, LOC100819324]
GO:0051453	regulation of intracellular pH	GO_BiologicalProcess-EBI-UniProt-GOA_25.02.2019_00h00	0.000325532	0.0540383	11.7647	6	[LOC100782459, LOC100791692, LOC100802859, LOC100808847, LOC100818043, LOC100819324]
GO:0019725	cellular homeostasis	GO_BiologicalProcess-EBI-UniProt-GOA_25.02.2019_00h00	0.000331567	0.0547086	4.49173	19	[FER2-1, H-1, LOC100306093, LOC100306280, LOC100500012, LOC100500442, LOC100777703, LOC100782459, LOC100783307, LOC100786916, LOC100791692, LOC100791778, LOC100802859, LOC100808847, LOC100818043, LOC100819324, LOC100820242, LOC547698, SFERH-2]
GO:0015866	ADP transport	GO_BiologicalProcess-EBI-UniProt-GOA_25.02.2019_00h00	0.000344496	0.0564973	21.0526	4	[LOC100789942, LOC100802974, LOC100818408, LOC100819556]
GO:0015217	ADP transmembrane transporter activity	GO_BiologicalProcess-EBI-UniProt-GOA_25.02.2019_00h00	0.000344496	0.0564973	21.0526	4	[LOC100789942, LOC100802974, LOC100818408, LOC100819556]
GO:0140115	export across plasma membrane	GO_BiologicalProcess-EBI-UniProt-GOA_25.02.2019_00h00	0.000360076	0.0586924	14.7059	5	[LOC100782459, LOC100791692, LOC100802859, LOC100818043, LOC100819324]
GO:0030004	cellular monovalent inorganic cation homeostasis	GO_BiologicalProcess-EBI-UniProt-GOA_25.02.2019_00h00	0.000362377	0.058705	11.5385	6	[LOC100782459, LOC100791692, LOC100802859, LOC100808847, LOC100818043, LOC100819324]
GO:0006970	response to osmotic stress	GO_BiologicalProcess-EBI-UniProt-GOA_25.02.2019_00h00	0.000370073	0.0595818	7.5	9	[HSP17.5-E, HSP17.5-M, LOC100170732, LOC100500307, LOC100779969, LOC100780308, LOC100791705, LOC100802108, LOC100812935]
GO:0002181	cytoplasmic translation	GO_BiologicalProcess-EBI-UniProt-GOA_25.02.2019_00h00	0.000393466	0.0629545	7.43802	9	[LOC100526979, LOC100784412, LOC100785356, LOC100785591, LOC100788996, LOC100795287, LOC100800463, LOC100807300, LOC100819391]
GO:0036442	proton-exporting ATPase activity	GO_BiologicalProcess-EBI-UniProt-GOA_25.02.2019_00h00	0.000410178	0.0652184	9.45946	7	[LOC100782459, LOC100790402, LOC100791692, LOC100802859, LOC100808847, LOC100818043, LOC100819324]
GO:0055082	cellular chemical homeostasis	GO_BiologicalProcess-EBI-UniProt-GOA_25.02.2019_00h00	0.000438821	0.0688949	6.21469	11	[FER2-1, H-1, LOC100782459, LOC100786916, LOC100791692, LOC100802859, LOC100808847, LOC100818043, LOC100819324, LOC547698, SFERH-2]
GO:0008236	serine-type peptidase activity	GO_BiologicalProcess-EBI-UniProt-GOA_25.02.2019_00h00	0.000476732	0.0743701	4.98339	15	[LOC100775287, LOC100777309, LOC100783877, LOC100785827, LOC100792645, LOC100798621, LOC100799654, LOC100803257, LOC100804815, LOC100805028, LOC100805730, LOC100806180, LOC100817537, LOC100818038, LOC100819973]
GO:0080135	regulation of cellular response to stress	GO_BiologicalProcess-EBI-UniProt-GOA_25.02.2019_00h00	0.000492759	0.0763776	10.9091	6	[LOC100782686, LOC100788998, LOC100805080, LOC100812080, LOC100813123, LOC100818537]
GO:0051129	negative regulation of cellular component organization	GO_BiologicalProcess-EBI-UniProt-GOA_25.02.2019_00h00	0.000611063	0.0941037	8.86076	7	[AT-1SNBP, LOC100785055, LOC100793697, LOC100795994, LOC100797229, LOC100802941, LOC548080]
GO:0010639	negative regulation of organelle organization	GO_BiologicalProcess-EBI-UniProt-GOA_25.02.2019_00h00	0.000611063	0.0941037	8.86076	7	[AT-1SNBP, LOC100785055, LOC100793697, LOC100795994, LOC100797229, LOC100802941, LOC548080]
GO:0051346	negative regulation of hydrolase activity	GO_BiologicalProcess-EBI-UniProt-GOA_25.02.2019_00h00	0.000870438	0.133177	6.66667	9	[CYSTATIN, KTI-1, LOC100306297, LOC100775287, LOC100788576, LOC100801094, LOC100806180, LOC100808820, LOC100816527]
GO:0051238	sequestering of metal ion	GO_BiologicalProcess-EBI-UniProt-GOA_25.02.2019_00h00	0.000878523	0.133535	16.6667	4	[FER2-1, H-1, LOC547698, SFERH-2]
GO:0010039	response to iron ion	GO_BiologicalProcess-EBI-UniProt-GOA_25.02.2019_00h00	0.000878523	0.133535	16.6667	4	[FER2-1, H-1, LOC547698, SFERH-2]
GO:0006880	intracellular sequestering of iron ion	GO_BiologicalProcess-EBI-UniProt-GOA_25.02.2019_00h00	0.000878523	0.133535	16.6667	4	[FER2-1, H-1, LOC547698, SFERH-2]
GO:0097577	sequestering of iron ion	GO_BiologicalProcess-EBI-UniProt-GOA_25.02.2019_00h00	0.000878523	0.133535	16.6667	4	[FER2-1, H-1, LOC547698, SFERH-2]
GO:0006282	regulation of DNA repair	GO_BiologicalProcess-EBI-UniProt-GOA_25.02.2019_00h00	0.00103087	0.155661	16	4	[LOC100788998, LOC100812080, LOC100813123, LOC100818537]
GO:0000902	cell morphogenesis	GO_BiologicalProcess-EBI-UniProt-GOA_25.02.2019_00h00	0.158139	0.158139	4	3	[LOC100798550, LOC100812451, LOC100815330]
GO:0044106	cellular amine metabolic process	GO_BiologicalProcess-EBI-UniProt-GOA_25.02.2019_00h00	0.158139	0.158139	4	3	[LOC100781618, LOC100802258, TSA]
GO:0022853	active ion transmembrane transporter activity	GO_BiologicalProcess-EBI-UniProt-GOA_25.02.2019_00h00	0.0011261	0.168915	6.42857	9	[LOC100499796, LOC100782459, LOC100790402, LOC100790990, LOC100791692, LOC100802859, LOC100808847, LOC100818043, LOC100819324]
GO:0042625	ATPase coupled ion transmembrane transporter activity	GO_BiologicalProcess-EBI-UniProt-GOA_25.02.2019_00h00	0.0011261	0.168915	6.42857	9	[LOC100499796, LOC100782459, LOC100790402, LOC100790990, LOC100791692, LOC100802859, LOC100808847, LOC100818043, LOC100819324]
GO:0019829	cation-transporting ATPase activity	GO_BiologicalProcess-EBI-UniProt-GOA_25.02.2019_00h00	0.0011261	0.168915	6.42857	9	[LOC100499796, LOC100782459, LOC100790402, LOC100790990, LOC100791692, LOC100802859, LOC100808847, LOC100818043, LOC100819324]
GO:0055080	cation homeostasis	GO_BiologicalProcess-EBI-UniProt-GOA_25.02.2019_00h00	0.00115535	0.172146	5.52764	11	[FER2-1, H-1, LOC100782459, LOC100786916, LOC100791692, LOC100802859, LOC100808847, LOC100818043, LOC100819324, LOC547698, SFERH-2]
GO:0098771	inorganic ion homeostasis	GO_BiologicalProcess-EBI-UniProt-GOA_25.02.2019_00h00	0.00115535	0.172146	5.52764	11	[FER2-1, H-1, LOC100782459, LOC100786916, LOC100791692, LOC100802859, LOC100808847, LOC100818043, LOC100819324, LOC547698, SFERH-2]
GO:0006997	nucleus organization	GO_BiologicalProcess-EBI-UniProt-GOA_25.02.2019_00h00	0.00120984	0.177847	11.3636	5	[LOC100783752, LOC100802673, LOC100803601, LOC100813866, LOC100820141]
GO:0010038	response to metal ion	GO_BiologicalProcess-EBI-UniProt-GOA_25.02.2019_00h00	0.00120441	0.178253	9.23077	6	[FER2-1, H-1, LOC100783172, LOC100792337, LOC547698, SFERH-2]
GO:0040029	regulation of gene expression, epigenetic	GO_BiologicalProcess-EBI-UniProt-GOA_25.02.2019_00h00	0.0012428	0.181449	7.86517	7	[AT-1SNBP, LOC100785055, LOC100793697, LOC100795994, LOC100797229, LOC100802941, LOC548080]
GO:0003954	NADH dehydrogenase activity	GO_BiologicalProcess-EBI-UniProt-GOA_25.02.2019_00h00	0.00134089	0.194429	11.1111	5	[LOC100777389, LOC100796585, LOC100799653, LOC100818990, nad9]
GO:0015867	ATP transport	GO_BiologicalProcess-EBI-UniProt-GOA_25.02.2019_00h00	0.0013895	0.200088	14.8148	4	[LOC100789942, LOC100802974, LOC100818408, LOC100819556]
GO:0005347	ATP transmembrane transporter activity	GO_BiologicalProcess-EBI-UniProt-GOA_25.02.2019_00h00	0.0013895	0.200088	14.8148	4	[LOC100789942, LOC100802974, LOC100818408, LOC100819556]
GO:0015985	energy coupled proton transport, down electrochemical gradient	GO_BiologicalProcess-EBI-UniProt-GOA_25.02.2019_00h00	0.00148211	0.211942	10.8696	5	[LOC100499796, LOC100789781, LOC100790402, LOC100790990, LOC100796742]
GO:0006754	ATP biosynthetic process	GO_BiologicalProcess-EBI-UniProt-GOA_25.02.2019_00h00	0.00148211	0.211942	10.8696	5	[LOC100499796, LOC100789781, LOC100790402, LOC100790990, LOC100796742]
GO:0015986	ATP synthesis coupled proton transport	GO_BiologicalProcess-EBI-UniProt-GOA_25.02.2019_00h00	0.00148211	0.211942	10.8696	5	[LOC100499796, LOC100789781, LOC100790402, LOC100790990, LOC100796742]
GO:0033044	regulation of chromosome organization	GO_BiologicalProcess-EBI-UniProt-GOA_25.02.2019_00h00	0.00150808	0.214147	7.6087	7	[AT-1SNBP, LOC100785055, LOC100793697, LOC100795994, LOC100797229, LOC100802941, LOC548080]
GO:0050801	ion homeostasis	GO_BiologicalProcess-EBI-UniProt-GOA_25.02.2019_00h00	0.00158365	0.221711	5.31401	11	[FER2-1, H-1, LOC100782459, LOC100786916, LOC100791692, LOC100802859, LOC100808847, LOC100818043, LOC100819324, LOC547698, SFERH-2]
GO:0042180	cellular ketone metabolic process	GO_BiologicalProcess-EBI-UniProt-GOA_25.02.2019_00h00	0.00177114	0.246189	8.57143	6	[LOC100775943, LOC100790087, LOC100796585, LOC100799653, LOC100804187, LOC100813859]
GO:0016681	oxidoreductase activity, acting on diphenols and related substances as donors, cytochrome as acceptor	GO_BiologicalProcess-EBI-UniProt-GOA_25.02.2019_00h00	0.00190509	0.260997	21.4286	3	[LOC100792906, LOC100798615, LOC100806917]
GO:0008121	ubiquinol-cytochrome-c reductase activity	GO_BiologicalProcess-EBI-UniProt-GOA_25.02.2019_00h00	0.00190509	0.260997	21.4286	3	[LOC100792906, LOC100798615, LOC100806917]
GO:0090662	ATP hydrolysis coupled transmembrane transport	GO_BiologicalProcess-EBI-UniProt-GOA_25.02.2019_00h00	0.00190387	0.262734	5.96026	9	[LOC100499796, LOC100782459, LOC100790402, LOC100790990, LOC100791692, LOC100802859, LOC100808847, LOC100818043, LOC100819324]
GO:0099132	ATP hydrolysis coupled cation transmembrane transport	GO_BiologicalProcess-EBI-UniProt-GOA_25.02.2019_00h00	0.00190387	0.262734	5.96026	9	[LOC100499796, LOC100782459, LOC100790402, LOC100790990, LOC100791692, LOC100802859, LOC100808847, LOC100818043, LOC100819324]
GO:0099131	ATP hydrolysis coupled ion transmembrane transport	GO_BiologicalProcess-EBI-UniProt-GOA_25.02.2019_00h00	0.00190387	0.262734	5.96026	9	[LOC100499796, LOC100782459, LOC100790402, LOC100790990, LOC100791692, LOC100802859, LOC100808847, LOC100818043, LOC100819324]
GO:0015865	purine nucleotide transport	GO_BiologicalProcess-EBI-UniProt-GOA_25.02.2019_00h00	0.00207799	0.282607	13.3333	4	[LOC100789942, LOC100802974, LOC100818408, LOC100819556]
GO:0015868	purine ribonucleotide transport	GO_BiologicalProcess-EBI-UniProt-GOA_25.02.2019_00h00	0.00207799	0.282607	13.3333	4	[LOC100789942, LOC100802974, LOC100818408, LOC100819556]
GO:0015216	purine nucleotide transmembrane transporter activity	GO_BiologicalProcess-EBI-UniProt-GOA_25.02.2019_00h00	0.00207799	0.282607	13.3333	4	[LOC100789942, LOC100802974, LOC100818408, LOC100819556]
GO:0051503	adenine nucleotide transport	GO_BiologicalProcess-EBI-UniProt-GOA_25.02.2019_00h00	0.00207799	0.282607	13.3333	4	[LOC100789942, LOC100802974, LOC100818408, LOC100819556]
GO:0005346	purine ribonucleotide transmembrane transporter activity	GO_BiologicalProcess-EBI-UniProt-GOA_25.02.2019_00h00	0.00207799	0.282607	13.3333	4	[LOC100789942, LOC100802974, LOC100818408, LOC100819556]
GO:0000295	adenine nucleotide transmembrane transporter activity	GO_BiologicalProcess-EBI-UniProt-GOA_25.02.2019_00h00	0.00207799	0.282607	13.3333	4	[LOC100789942, LOC100802974, LOC100818408, LOC100819556]
GO:0006576	cellular biogenic amine metabolic process	GO_BiologicalProcess-EBI-UniProt-GOA_25.02.2019_00h00	0.153762	0.307523	4.05405	3	[LOC100781618, LOC100802258, TSA]
GO:0045292	mRNA cis splicing, via spliceosome	GO_BiologicalProcess-EBI-UniProt-GOA_25.02.2019_00h00	0.0023574	0.315891	9.80392	5	[LOC100779321, LOC100796900, LOC100804370, LOC100812698, LOC100813237]
GO:0071941	nitrogen cycle metabolic process	GO_BiologicalProcess-EBI-UniProt-GOA_25.02.2019_00h00	0.00234922	0.317145	20	3	[LOC100794996, LOC100802333, URE]
GO:1902600	proton transmembrane transport	GO_BiologicalProcess-EBI-UniProt-GOA_25.02.2019_00h00	0.00254814	0.338903	4.02844	17	[LOC100499796, LOC100499808, LOC100782459, LOC100782702, LOC100782872, LOC100789781, LOC100790402, LOC100790990, LOC100791692, LOC100794943, LOC100796742, LOC100799040, LOC100802859, LOC100808847, LOC100818043, LOC100819324, LOC102669046]
GO:0070008	serine-type exopeptidase activity	GO_BiologicalProcess-EBI-UniProt-GOA_25.02.2019_00h00	0.00269478	0.355711	7.89474	6	[LOC100777309, LOC100792645, LOC100804815, LOC100805028, LOC100805730, LOC100819973]
GO:0046034	ATP metabolic process	GO_BiologicalProcess-EBI-UniProt-GOA_25.02.2019_00h00	0.00303514	0.397603	9.25926	5	[LOC100499796, LOC100789781, LOC100790402, LOC100790990, LOC100796742]
GO:0016667	oxidoreductase activity, acting on a sulfur group of donors	GO_BiologicalProcess-EBI-UniProt-GOA_25.02.2019_00h00	0.00328668	0.423982	5.12821	10	[DHAR3, LOC100305558, LOC100306093, LOC100306280, LOC100499893, LOC100500012, LOC100500442, LOC100527784, LOC100777703, LOC100820242]
GO:0051204	protein insertion into mitochondrial membrane	GO_BiologicalProcess-EBI-UniProt-GOA_25.02.2019_00h00	0.00332003	0.424963	11.7647	4	[LOC100499753, LOC100499840, LOC100785421, LOC100819858]
GO:0090151	establishment of protein localization to mitochondrial membrane	GO_BiologicalProcess-EBI-UniProt-GOA_25.02.2019_00h00	0.00332003	0.424963	11.7647	4	[LOC100499753, LOC100499840, LOC100785421, LOC100819858]
GO:0004180	carboxypeptidase activity	GO_BiologicalProcess-EBI-UniProt-GOA_25.02.2019_00h00	0.00327321	0.425518	7.59494	6	[LOC100777309, LOC100792645, LOC100804815, LOC100805028, LOC100805730, LOC100819973]
GO:0008242	omega peptidase activity	GO_BiologicalProcess-EBI-UniProt-GOA_25.02.2019_00h00	0.00341692	0.433948	17.6471	3	[LOC100796947, LOC100797040, LOC100819288]
GO:0009145	purine nucleoside triphosphate biosynthetic process	GO_BiologicalProcess-EBI-UniProt-GOA_25.02.2019_00h00	0.00384324	0.484248	8.77193	5	[LOC100499796, LOC100789781, LOC100790402, LOC100790990, LOC100796742]
GO:0009206	purine ribonucleoside triphosphate biosynthetic process	GO_BiologicalProcess-EBI-UniProt-GOA_25.02.2019_00h00	0.00384324	0.484248	8.77193	5	[LOC100499796, LOC100789781, LOC100790402, LOC100790990, LOC100796742]
GO:0009060	aerobic respiration	GO_BiologicalProcess-EBI-UniProt-GOA_25.02.2019_00h00	0.00394027	0.492534	6.42202	7	[LOC100499808, LOC100775180, LOC100778831, LOC100792906, LOC100800050, LOC100803020, LOC100818379]
GO:0046219	indolalkylamine biosynthetic process	GO_BiologicalProcess-EBI-UniProt-GOA_25.02.2019_00h00	0.00404511	0.501594	16.6667	3	[LOC100781618, LOC100802258, TSA]
GO:0000162	tryptophan biosynthetic process	GO_BiologicalProcess-EBI-UniProt-GOA_25.02.2019_00h00	0.00404511	0.501594	16.6667	3	[LOC100781618, LOC100802258, TSA]
GO:0006901	vesicle coating	GO_BiologicalProcess-EBI-UniProt-GOA_25.02.2019_00h00	0.00404511	0.501594	16.6667	3	[LOC100785169, LOC100789796, LOC100811178]
GO:0006862	nucleotide transport	GO_BiologicalProcess-EBI-UniProt-GOA_25.02.2019_00h00	0.00409772	0.50402	11.1111	4	[LOC100789942, LOC100802974, LOC100818408, LOC100819556]
GO:1901679	nucleotide transmembrane transport	GO_BiologicalProcess-EBI-UniProt-GOA_25.02.2019_00h00	0.00409772	0.50402	11.1111	4	[LOC100789942, LOC100802974, LOC100818408, LOC100819556]
GO:0015215	nucleotide transmembrane transporter activity	GO_BiologicalProcess-EBI-UniProt-GOA_25.02.2019_00h00	0.00409772	0.50402	11.1111	4	[LOC100789942, LOC100802974, LOC100818408, LOC100819556]
GO:0006885	regulation of pH	GO_BiologicalProcess-EBI-UniProt-GOA_25.02.2019_00h00	0.0044361	0.541204	7.14286	6	[LOC100782459, LOC100791692, LOC100802859, LOC100808847, LOC100818043, LOC100819324]
GO:0006766	vitamin metabolic process	GO_BiologicalProcess-EBI-UniProt-GOA_25.02.2019_00h00	0.136658	0.546634	4.28571	3	[LOC100527653, LOC100786113, LOC100809163]
GO:0034504	protein localization to nucleus	GO_BiologicalProcess-EBI-UniProt-GOA_25.02.2019_00h00	0.136658	0.546634	4.28571	3	[LOC100783752, LOC100801379, LOC100803385]
GO:0015037	peptide disulfide oxidoreductase activity	GO_BiologicalProcess-EBI-UniProt-GOA_25.02.2019_00h00	0.00473898	0.573416	15.7895	3	[DHAR3, LOC100306093, LOC100777703]
GO:0015038	glutathione disulfide oxidoreductase activity	GO_BiologicalProcess-EBI-UniProt-GOA_25.02.2019_00h00	0.00473898	0.573416	15.7895	3	[DHAR3, LOC100306093, LOC100777703]
GO:2001020	regulation of response to DNA damage stimulus	GO_BiologicalProcess-EBI-UniProt-GOA_25.02.2019_00h00	0.00498991	0.5938	10.5263	4	[LOC100788998, LOC100812080, LOC100813123, LOC100818537]
GO:0016702	oxidoreductase activity, acting on single donors with incorporation of molecular oxygen, incorporation of two atoms of oxygen	GO_BiologicalProcess-EBI-UniProt-GOA_25.02.2019_00h00	0.00497747	0.597296	6.97674	6	[LOC100780162, LOC100781307, LOC100797326, LOC100804362, LOC100805101, LOC100808252]
GO:0055067	monovalent inorganic cation homeostasis	GO_BiologicalProcess-EBI-UniProt-GOA_25.02.2019_00h00	0.00497747	0.597296	6.97674	6	[LOC100782459, LOC100791692, LOC100802859, LOC100808847, LOC100818043, LOC100819324]
GO:0046916	cellular transition metal ion homeostasis	GO_BiologicalProcess-EBI-UniProt-GOA_25.02.2019_00h00	0.00514595	0.607222	8.19672	5	[FER2-1, H-1, LOC100786916, LOC547698, SFERH-2]
GO:0035304	regulation of protein dephosphorylation	GO_BiologicalProcess-EBI-UniProt-GOA_25.02.2019_00h00	0.00526563	0.616078	6.89655	6	[LOC100306297, LOC100788576, LOC100801094, LOC100808820, LOC100811658, LOC100819623]
GO:0043666	regulation of phosphoprotein phosphatase activity	GO_BiologicalProcess-EBI-UniProt-GOA_25.02.2019_00h00	0.00526563	0.616078	6.89655	6	[LOC100306297, LOC100788576, LOC100801094, LOC100808820, LOC100811658, LOC100819623]
GO:0019888	protein phosphatase regulator activity	GO_BiologicalProcess-EBI-UniProt-GOA_25.02.2019_00h00	0.00526563	0.616078	6.89655	6	[LOC100306297, LOC100788576, LOC100801094, LOC100808820, LOC100811658, LOC100819623]
GO:0019208	phosphatase regulator activity	GO_BiologicalProcess-EBI-UniProt-GOA_25.02.2019_00h00	0.00556582	0.634503	6.81818	6	[LOC100306297, LOC100788576, LOC100801094, LOC100808820, LOC100811658, LOC100819623]
GO:0007006	mitochondrial membrane organization	GO_BiologicalProcess-EBI-UniProt-GOA_25.02.2019_00h00	0.00548119	0.635818	10.2564	4	[LOC100499753, LOC100499840, LOC100785421, LOC100819858]
GO:0009735	response to cytokinin	GO_BiologicalProcess-EBI-UniProt-GOA_25.02.2019_00h00	0.00548119	0.635818	10.2564	4	[FER2-1, H-1, LOC547698, SFERH-2]
GO:0006839	mitochondrial transport	GO_BiologicalProcess-EBI-UniProt-GOA_25.02.2019_00h00	0.00553369	0.636375	6.03448	7	[LOC100499753, LOC100499840, LOC100783161, LOC100785421, LOC100789781, LOC100796742, LOC100819858]
GO:0009152	purine ribonucleotide biosynthetic process	GO_BiologicalProcess-EBI-UniProt-GOA_25.02.2019_00h00	0.00579569	0.654912	5.98291	7	[LOC100499796, LOC100787182, LOC100789781, LOC100790402, LOC100790990, LOC100796742, LOC100812377]
GO:0019200	carbohydrate kinase activity	GO_BiologicalProcess-EBI-UniProt-GOA_25.02.2019_00h00	0.13249	0.662452	4.34783	3	[LOC100778495, LOC100796793, LOC100803230]
GO:0005984	disaccharide metabolic process	GO_BiologicalProcess-EBI-UniProt-GOA_25.02.2019_00h00	0.13249	0.662452	4.34783	3	[LOC100777287, LOC100796915, LOC100800397]
GO:0010921	regulation of phosphatase activity	GO_BiologicalProcess-EBI-UniProt-GOA_25.02.2019_00h00	0.00620343	0.694785	6.66667	6	[LOC100306297, LOC100788576, LOC100801094, LOC100808820, LOC100811658, LOC100819623]
GO:0042435	indole-containing compound biosynthetic process	GO_BiologicalProcess-EBI-UniProt-GOA_25.02.2019_00h00	0.00633097	0.702738	14.2857	3	[LOC100781618, LOC100802258, TSA]
GO:0048199	vesicle targeting, to, from or within Golgi	GO_BiologicalProcess-EBI-UniProt-GOA_25.02.2019_00h00	0.00633097	0.702738	14.2857	3	[LOC100785169, LOC100789796, LOC100811178]
GO:0009205	purine ribonucleoside triphosphate metabolic process	GO_BiologicalProcess-EBI-UniProt-GOA_25.02.2019_00h00	0.00673385	0.73399	7.69231	5	[LOC100499796, LOC100789781, LOC100790402, LOC100790990, LOC100796742]
GO:0035303	regulation of dephosphorylation	GO_BiologicalProcess-EBI-UniProt-GOA_25.02.2019_00h00	0.00689259	0.7444	6.52174	6	[LOC100306297, LOC100788576, LOC100801094, LOC100808820, LOC100811658, LOC100819623]
GO:0065004	protein-DNA complex assembly	GO_BiologicalProcess-EBI-UniProt-GOA_25.02.2019_00h00	0.00724693	0.760928	5.7377	7	[AT-1SNBP, LOC100785055, LOC100793697, LOC100795994, LOC100797229, LOC100802941, LOC548080]
GO:0015112	nitrate transmembrane transporter activity	GO_BiologicalProcess-EBI-UniProt-GOA_25.02.2019_00h00	0.0072323	0.766624	13.6364	3	[LOC100787888, LOC100794996, LOC100802333]
GO:0015662	ATPase activity, coupled to transmembrane movement of ions, phosphorylative mechanism	GO_BiologicalProcess-EBI-UniProt-GOA_25.02.2019_00h00	0.00717886	0.768138	7.57576	5	[LOC100782459, LOC100791692, LOC100802859, LOC100818043, LOC100819324]
GO:0051170	import into nucleus	GO_BiologicalProcess-EBI-UniProt-GOA_25.02.2019_00h00	0.128368	0.770208	4.41176	3	[LOC100783752, LOC100801379, LOC100803385]
GO:0048366	leaf development	GO_BiologicalProcess-EBI-UniProt-GOA_25.02.2019_00h00	0.00764399	0.794975	7.46269	5	[FER2-1, H-1, LOC100794665, LOC547698, SFERH-2]
GO:0016458	gene silencing	GO_BiologicalProcess-EBI-UniProt-GOA_25.02.2019_00h00	0.00823761	0.840236	5.6	7	[AT-1SNBP, LOC100785055, LOC100793697, LOC100795994, LOC100797229, LOC100802941, LOC548080]
GO:1990542	mitochondrial transmembrane transport	GO_BiologicalProcess-EBI-UniProt-GOA_25.02.2019_00h00	0.120265	0.841858	4.54545	3	[LOC100783161, LOC100789781, LOC100796742]
GO:0006606	protein import into nucleus	GO_BiologicalProcess-EBI-UniProt-GOA_25.02.2019_00h00	0.120265	0.841858	4.54545	3	[LOC100783752, LOC100801379, LOC100803385]
GO:0006743	ubiquinone metabolic process	GO_BiologicalProcess-EBI-UniProt-GOA_25.02.2019_00h00	0.00820574	0.845191	13.0435	3	[LOC100775943, LOC100796585, LOC100799653]
GO:0006744	ubiquinone biosynthetic process	GO_BiologicalProcess-EBI-UniProt-GOA_25.02.2019_00h00	0.00820574	0.845191	13.0435	3	[LOC100775943, LOC100796585, LOC100799653]
GO:0051648	vesicle localization	GO_BiologicalProcess-EBI-UniProt-GOA_25.02.2019_00h00	0.00820574	0.845191	13.0435	3	[LOC100785169, LOC100789796, LOC100811178]
GO:0006903	vesicle targeting	GO_BiologicalProcess-EBI-UniProt-GOA_25.02.2019_00h00	0.00820574	0.845191	13.0435	3	[LOC100785169, LOC100789796, LOC100811178]
GO:0051650	establishment of vesicle localization	GO_BiologicalProcess-EBI-UniProt-GOA_25.02.2019_00h00	0.00820574	0.845191	13.0435	3	[LOC100785169, LOC100789796, LOC100811178]
GO:0051205	protein insertion into membrane	GO_BiologicalProcess-EBI-UniProt-GOA_25.02.2019_00h00	0.00842299	0.850722	9.09091	4	[LOC100499753, LOC100499840, LOC100785421, LOC100819858]
GO:0009144	purine nucleoside triphosphate metabolic process	GO_BiologicalProcess-EBI-UniProt-GOA_25.02.2019_00h00	0.00863634	0.854998	7.24638	5	[LOC100499796, LOC100789781, LOC100790402, LOC100790990, LOC100796742]
GO:0006164	purine nucleotide biosynthetic process	GO_BiologicalProcess-EBI-UniProt-GOA_25.02.2019_00h00	0.00858898	0.858898	5.55556	7	[LOC100499796, LOC100787182, LOC100789781, LOC100790402, LOC100790990, LOC100796742, LOC100812377]
GO:0048194	Golgi vesicle budding	GO_BiologicalProcess-EBI-UniProt-GOA_25.02.2019_00h00	0.00911393	0.893165	8.88889	4	[LOC100785169, LOC100789796, LOC100789860, LOC100811178]
GO:1901505	carbohydrate derivative transmembrane transporter activity	GO_BiologicalProcess-EBI-UniProt-GOA_25.02.2019_00h00	0.105368	0.948313	4.08163	4	[LOC100789942, LOC100802974, LOC100818408, LOC100819556]
GO:0010565	regulation of cellular ketone metabolic process	GO_BiologicalProcess-EBI-UniProt-GOA_25.02.2019_00h00	0.0103736	0.995867	12	3	[LOC100790087, LOC100804187, LOC100813859]
GO:0015036	disulfide oxidoreductase activity	GO_BiologicalProcess-EBI-UniProt-GOA_25.02.2019_00h00	0.0104891	0.996468	4.90798	8	[DHAR3, LOC100306093, LOC100306280, LOC100500012, LOC100500442, LOC100527784, LOC100777703, LOC100820242]
GO:0015301	anion:anion antiporter activity	GO_BiologicalProcess-EBI-UniProt-GOA_25.02.2019_00h00	0.0106042	0.996794	8.51064	4	[LOC100789942, LOC100802974, LOC100818408, LOC100819556]
GO:0055076	transition metal ion homeostasis	GO_BiologicalProcess-EBI-UniProt-GOA_25.02.2019_00h00	0.0102866	0.997796	6.94444	5	[FER2-1, H-1, LOC100786916, LOC547698, SFERH-2]
GO:0034599	cellular response to oxidative stress	GO_BiologicalProcess-EBI-UniProt-GOA_25.02.2019_00h00	0.0971879	1	5	3	[LOC100170727, LOC100777703, LOC100783307]
GO:0004197	cysteine-type endopeptidase activity	GO_BiologicalProcess-EBI-UniProt-GOA_25.02.2019_00h00	0.0533602	1	4.5045	5	[LOC100778716, LOC100779565, LOC100784318, LOC100791503, LOC100805596]
GO:0000154	rRNA modification	GO_BiologicalProcess-EBI-UniProt-GOA_25.02.2019_00h00	0.0604014	1	6.12245	3	[LOC100306376, LOC100797625, LOC100810689]
GO:0051028	mRNA transport	GO_BiologicalProcess-EBI-UniProt-GOA_25.02.2019_00h00	0.0490339	1	6.66667	3	[LOC100306674, LOC100783752, LOC100785076]
GO:0005200	structural constituent of cytoskeleton	GO_BiologicalProcess-EBI-UniProt-GOA_25.02.2019_00h00	0.0203669	1	9.375	3	[LOC100788253, LOC100798849, LOC100816898]
GO:0072329	monocarboxylic acid catabolic process	GO_BiologicalProcess-EBI-UniProt-GOA_25.02.2019_00h00	0.0490339	1	6.66667	3	[LOC100790627, LOC100797606, LOC100812790]
GO:0000956	nuclear-transcribed mRNA catabolic process	GO_BiologicalProcess-EBI-UniProt-GOA_25.02.2019_00h00	0.0755259	1	4.5977	4	[LOC100306352, LOC100527187, LOC100778595, LOC100786833]
GO:0007034	vacuolar transport	GO_BiologicalProcess-EBI-UniProt-GOA_25.02.2019_00h00	0.0280876	1	5.37634	5	[LOC100775459, LOC100781929, LOC100792607, LOC100795747, LOC100815385]
GO:0016620	oxidoreductase activity, acting on the aldehyde or oxo group of donors, NAD or NADP as acceptor	GO_BiologicalProcess-EBI-UniProt-GOA_25.02.2019_00h00	0.0831854	1	4.44444	4	[ALDH3H4, LOC100797606, LOC100801527, LOC100814757]
GO:0016627	oxidoreductase activity, acting on the CH-CH group of donors	GO_BiologicalProcess-EBI-UniProt-GOA_25.02.2019_00h00	0.0165023	1	6.17284	5	[LOC100790627, LOC100791799, LOC100803020, LOC100818379, LOC100818990]
GO:0010256	endomembrane system organization	GO_BiologicalProcess-EBI-UniProt-GOA_25.02.2019_00h00	0.0730556	1	4.65116	4	[LOC100500676, LOC100791046, LOC100813866, LOC100820141]
GO:0009311	oligosaccharide metabolic process	GO_BiologicalProcess-EBI-UniProt-GOA_25.02.2019_00h00	0.10246	1	4.12371	4	[LOC100777287, LOC100795161, LOC100796915, LOC100800397]
GO:0019203	carbohydrate phosphatase activity	GO_BiologicalProcess-EBI-UniProt-GOA_25.02.2019_00h00	0.0696597	1	5.76923	3	[LOC100796915, LOC100800397, LOC100808051]
GO:0043038	amino acid activation	GO_BiologicalProcess-EBI-UniProt-GOA_25.02.2019_00h00	0.0706273	1	4.70588	4	[LOC100792325, LOC100809292, LOC100812652, LOC100812875]
GO:0043039	tRNA aminoacylation	GO_BiologicalProcess-EBI-UniProt-GOA_25.02.2019_00h00	0.0706273	1	4.70588	4	[LOC100792325, LOC100809292, LOC100812652, LOC100812875]
GO:0006418	tRNA aminoacylation for protein translation	GO_BiologicalProcess-EBI-UniProt-GOA_25.02.2019_00h00	0.0548279	1	5.12821	4	[LOC100792325, LOC100809292, LOC100812652, LOC100812875]
GO:0016701	oxidoreductase activity, acting on single donors with incorporation of molecular oxygen	GO_BiologicalProcess-EBI-UniProt-GOA_25.02.2019_00h00	0.0117042	1	5.82524	6	[LOC100780162, LOC100781307, LOC100797326, LOC100804362, LOC100805101, LOC100808252]
GO:0006767	water-soluble vitamin metabolic process	GO_BiologicalProcess-EBI-UniProt-GOA_25.02.2019_00h00	0.0971879	1	5	3	[LOC100527653, LOC100786113, LOC100809163]
GO:0009110	vitamin biosynthetic process	GO_BiologicalProcess-EBI-UniProt-GOA_25.02.2019_00h00	0.0899391	1	5.17241	3	[LOC100527653, LOC100786113, LOC100809163]
GO:0042364	water-soluble vitamin biosynthetic process	GO_BiologicalProcess-EBI-UniProt-GOA_25.02.2019_00h00	0.0574529	1	6.25	3	[LOC100527653, LOC100786113, LOC100809163]
GO:0006515	protein quality control for misfolded or incompletely synthesized proteins	GO_BiologicalProcess-EBI-UniProt-GOA_25.02.2019_00h00	0.0795155	1	5.45455	3	[LOC100785827, LOC100798621, LOC100818038]
GO:0004176	ATP-dependent peptidase activity	GO_BiologicalProcess-EBI-UniProt-GOA_25.02.2019_00h00	0.0696597	1	5.76923	3	[LOC100785827, LOC100798621, LOC100818038]
GO:0004252	serine-type endopeptidase activity	GO_BiologicalProcess-EBI-UniProt-GOA_25.02.2019_00h00	0.0298344	1	4.0404	8	[LOC100775287, LOC100783877, LOC100785827, LOC100798621, LOC100799654, LOC100806180, LOC100817537, LOC100818038]
GO:0010167	response to nitrate	GO_BiologicalProcess-EBI-UniProt-GOA_25.02.2019_00h00	0.0665057	1	5.88235	3	[LOC100787888, LOC100794996, LOC100802333]
GO:0015706	nitrate transport	GO_BiologicalProcess-EBI-UniProt-GOA_25.02.2019_00h00	0.0187059	1	9.67742	3	[LOC100787888, LOC100794996, LOC100802333]
GO:0015035	protein disulfide oxidoreductase activity	GO_BiologicalProcess-EBI-UniProt-GOA_25.02.2019_00h00	0.0200498	1	4.69799	7	[LOC100306093, LOC100306280, LOC100500012, LOC100500442, LOC100527784, LOC100777703, LOC100820242]
GO:0006575	cellular modified amino acid metabolic process	GO_BiologicalProcess-EBI-UniProt-GOA_25.02.2019_00h00	0.0108567	1	4.87805	8	[GSTU62, GSTZ3, LOC100527653, LOC100783652, LOC100792682, LOC100796947, LOC100797040, LOC100819288]
GO:0016645	oxidoreductase activity, acting on the CH-NH group of donors	GO_BiologicalProcess-EBI-UniProt-GOA_25.02.2019_00h00	0.0327587	1	6.06061	4	[CKX3, LOC100783652, LOC100789864, LOC100792682]
GO:0042558	pteridine-containing compound metabolic process	GO_BiologicalProcess-EBI-UniProt-GOA_25.02.2019_00h00	0.0159875	1	7.54717	4	[LOC100527653, LOC100783652, LOC100792682, LOC100796947]
GO:0006760	folic acid-containing compound metabolic process	GO_BiologicalProcess-EBI-UniProt-GOA_25.02.2019_00h00	0.0114049	1	8.33333	4	[LOC100527653, LOC100783652, LOC100792682, LOC100796947]
GO:0006749	glutathione metabolic process	GO_BiologicalProcess-EBI-UniProt-GOA_25.02.2019_00h00	0.050706	1	5.26316	4	[GSTU62, GSTZ3, LOC100797040, LOC100819288]
GO:0046653	tetrahydrofolate metabolic process	GO_BiologicalProcess-EBI-UniProt-GOA_25.02.2019_00h00	0.0319796	1	7.89474	3	[LOC100527653, LOC100783652, LOC100792682]
GO:0062012	regulation of small molecule metabolic process	GO_BiologicalProcess-EBI-UniProt-GOA_25.02.2019_00h00	0.014192	1	10.7143	3	[LOC100790087, LOC100804187, LOC100813859]
GO:0016651	oxidoreductase activity, acting on NAD(P)H	GO_BiologicalProcess-EBI-UniProt-GOA_25.02.2019_00h00	0.0137084	1	5.07246	7	[LOC100777389, LOC100777703, LOC100796585, LOC100799653, LOC100818990, nad7, nad9]
GO:0042181	ketone biosynthetic process	GO_BiologicalProcess-EBI-UniProt-GOA_25.02.2019_00h00	0.0239245	1	8.82353	3	[LOC100775943, LOC100796585, LOC100799653]
GO:1901661	quinone metabolic process	GO_BiologicalProcess-EBI-UniProt-GOA_25.02.2019_00h00	0.0239245	1	8.82353	3	[LOC100775943, LOC100796585, LOC100799653]
GO:0006733	oxidoreduction coenzyme metabolic process	GO_BiologicalProcess-EBI-UniProt-GOA_25.02.2019_00h00	0.100899	1	4.91803	3	[LOC100775943, LOC100796585, LOC100799653]
GO:1901663	quinone biosynthetic process	GO_BiologicalProcess-EBI-UniProt-GOA_25.02.2019_00h00	0.0239245	1	8.82353	3	[LOC100775943, LOC100796585, LOC100799653]
GO:0006099	tricarboxylic acid cycle	GO_BiologicalProcess-EBI-UniProt-GOA_25.02.2019_00h00	0.0121407	1	6.66667	5	[LOC100775180, LOC100778831, LOC100800050, LOC100803020, LOC100818379]
GO:0009072	aromatic amino acid family metabolic process	GO_BiologicalProcess-EBI-UniProt-GOA_25.02.2019_00h00	0.0114993	1	6.75676	5	[GSTZ3, LOC100781618, LOC100802258, LOC100812790, TSA]
GO:0042430	indole-containing compound metabolic process	GO_BiologicalProcess-EBI-UniProt-GOA_25.02.2019_00h00	0.0971879	1	5	3	[LOC100781618, LOC100802258, TSA]
GO:0009073	aromatic amino acid family biosynthetic process	GO_BiologicalProcess-EBI-UniProt-GOA_25.02.2019_00h00	0.0864034	1	5.26316	3	[LOC100781618, LOC100802258, TSA]
GO:0009309	amine biosynthetic process	GO_BiologicalProcess-EBI-UniProt-GOA_25.02.2019_00h00	0.0795155	1	5.45455	3	[LOC100781618, LOC100802258, TSA]
GO:0006586	indolalkylamine metabolic process	GO_BiologicalProcess-EBI-UniProt-GOA_25.02.2019_00h00	0.0115701	1	11.5385	3	[LOC100781618, LOC100802258, TSA]
GO:1901607	alpha-amino acid biosynthetic process	GO_BiologicalProcess-EBI-UniProt-GOA_25.02.2019_00h00	0.0275918	1	4.10256	8	[LOC100781618, LOC100796544, LOC100801527, LOC100802258, LOC100814757, LOC100815330, LOC100819288, TSA]
GO:0006568	tryptophan metabolic process	GO_BiologicalProcess-EBI-UniProt-GOA_25.02.2019_00h00	0.0115701	1	11.5385	3	[LOC100781618, LOC100802258, TSA]
GO:0042401	cellular biogenic amine biosynthetic process	GO_BiologicalProcess-EBI-UniProt-GOA_25.02.2019_00h00	0.0795155	1	5.45455	3	[LOC100781618, LOC100802258, TSA]
GO:0051656	establishment of organelle localization	GO_BiologicalProcess-EBI-UniProt-GOA_25.02.2019_00h00	0.0706273	1	4.70588	4	[LOC100785169, LOC100789796, LOC100794569, LOC100811178]
GO:0006900	vesicle budding from membrane	GO_BiologicalProcess-EBI-UniProt-GOA_25.02.2019_00h00	0.0487112	1	5.33333	4	[LOC100785169, LOC100789796, LOC100789860, LOC100811178]
GO:0043087	regulation of GTPase activity	GO_BiologicalProcess-EBI-UniProt-GOA_25.02.2019_00h00	0.0409139	1	4.85437	5	[LOC100781537, LOC100785169, LOC100789796, LOC100789860, LOC100798469]
GO:0051345	positive regulation of hydrolase activity	GO_BiologicalProcess-EBI-UniProt-GOA_25.02.2019_00h00	0.0227928	1	4.57516	7	[LOC100306124, LOC100781537, LOC100785169, LOC100789796, LOC100789860, LOC100798469, LOC100809336]
GO:0006890	retrograde vesicle-mediated transport, Golgi to endoplasmic reticulum	GO_BiologicalProcess-EBI-UniProt-GOA_25.02.2019_00h00	0.0899391	1	5.17241	3	[LOC100527022, LOC100785169, LOC100789796]
GO:0030695	GTPase regulator activity	GO_BiologicalProcess-EBI-UniProt-GOA_25.02.2019_00h00	0.060322	1	4.34783	5	[LOC100781537, LOC100785169, LOC100789796, LOC100789860, LOC100798469]
GO:0043547	positive regulation of GTPase activity	GO_BiologicalProcess-EBI-UniProt-GOA_25.02.2019_00h00	0.035424	1	5.05051	5	[LOC100781537, LOC100785169, LOC100789796, LOC100789860, LOC100798469]
GO:0005096	GTPase activator activity	GO_BiologicalProcess-EBI-UniProt-GOA_25.02.2019_00h00	0.035424	1	5.05051	5	[LOC100781537, LOC100785169, LOC100789796, LOC100789860, LOC100798469]
GO:0072594	establishment of protein localization to organelle	GO_BiologicalProcess-EBI-UniProt-GOA_25.02.2019_00h00	0.0128614	1	4.05405	12	[LOC100499753, LOC100499840, LOC100500027, LOC100526911, LOC100783161, LOC100783752, LOC100785421, LOC100801379, LOC100803385, LOC100810630, LOC100815385, LOC100819858]
GO:0022884	macromolecule transmembrane transporter activity	GO_BiologicalProcess-EBI-UniProt-GOA_25.02.2019_00h00	0.0463725	1	6.81818	3	[LOC100499840, LOC100783161, LOC100794483]
GO:0042887	amide transmembrane transporter activity	GO_BiologicalProcess-EBI-UniProt-GOA_25.02.2019_00h00	0.0467498	1	4.22535	6	[LOC100499840, LOC100782872, LOC100783161, LOC100794483, LOC100794943, LOC102669046]
GO:0070585	protein localization to mitochondrion	GO_BiologicalProcess-EBI-UniProt-GOA_25.02.2019_00h00	0.0199241	1	5.88235	5	[LOC100499753, LOC100499840, LOC100783161, LOC100785421, LOC100819858]
GO:0072655	establishment of protein localization to mitochondrion	GO_BiologicalProcess-EBI-UniProt-GOA_25.02.2019_00h00	0.0199241	1	5.88235	5	[LOC100499753, LOC100499840, LOC100783161, LOC100785421, LOC100819858]
GO:0017038	protein import	GO_BiologicalProcess-EBI-UniProt-GOA_25.02.2019_00h00	0.01815	1	4.79452	7	[LOC100499753, LOC100783161, LOC100783752, LOC100801379, LOC100803385, LOC100810630, LOC100819858]
GO:0071806	protein transmembrane transport	GO_BiologicalProcess-EBI-UniProt-GOA_25.02.2019_00h00	0.0639875	1	4.2735	5	[LOC100499840, LOC100500027, LOC100783161, LOC100794483, LOC100810630]
GO:1904680	peptide transmembrane transporter activity	GO_BiologicalProcess-EBI-UniProt-GOA_25.02.2019_00h00	0.039252	1	4.41176	6	[LOC100499840, LOC100782872, LOC100783161, LOC100794483, LOC100794943, LOC102669046]
GO:0006626	protein targeting to mitochondrion	GO_BiologicalProcess-EBI-UniProt-GOA_25.02.2019_00h00	0.0199241	1	5.88235	5	[LOC100499753, LOC100499840, LOC100783161, LOC100785421, LOC100819858]
GO:0008320	protein transmembrane transporter activity	GO_BiologicalProcess-EBI-UniProt-GOA_25.02.2019_00h00	0.0463725	1	6.81818	3	[LOC100499840, LOC100783161, LOC100794483]
GO:0015605	organophosphate ester transmembrane transporter activity	GO_BiologicalProcess-EBI-UniProt-GOA_25.02.2019_00h00	0.0181009	1	7.27273	4	[LOC100789942, LOC100802974, LOC100818408, LOC100819556]
GO:0015932	nucleobase-containing compound transmembrane transporter activity	GO_BiologicalProcess-EBI-UniProt-GOA_25.02.2019_00h00	0.0967582	1	4.21053	4	[LOC100789942, LOC100802974, LOC100818408, LOC100819556]
GO:0099516	ion antiporter activity	GO_BiologicalProcess-EBI-UniProt-GOA_25.02.2019_00h00	0.0548279	1	5.12821	4	[LOC100789942, LOC100802974, LOC100818408, LOC100819556]
GO:0010563	negative regulation of phosphorus metabolic process	GO_BiologicalProcess-EBI-UniProt-GOA_25.02.2019_00h00	0.0569548	1	5.06329	4	[LOC100306297, LOC100788576, LOC100801094, LOC100808820]
GO:0051248	negative regulation of protein metabolic process	GO_BiologicalProcess-EBI-UniProt-GOA_25.02.2019_00h00	0.013558	1	4.39024	9	[CYSTATIN, KTI-1, LOC100306297, LOC100775287, LOC100788576, LOC100801094, LOC100806180, LOC100808820, LOC100816527]
GO:0032269	negative regulation of cellular protein metabolic process	GO_BiologicalProcess-EBI-UniProt-GOA_25.02.2019_00h00	0.013558	1	4.39024	9	[CYSTATIN, KTI-1, LOC100306297, LOC100775287, LOC100788576, LOC100801094, LOC100806180, LOC100808820, LOC100816527]
GO:0045936	negative regulation of phosphate metabolic process	GO_BiologicalProcess-EBI-UniProt-GOA_25.02.2019_00h00	0.0569548	1	5.06329	4	[LOC100306297, LOC100788576, LOC100801094, LOC100808820]
GO:0052547	regulation of peptidase activity	GO_BiologicalProcess-EBI-UniProt-GOA_25.02.2019_00h00	0.0190287	1	5.95238	5	[CYSTATIN, KTI-1, LOC100775287, LOC100806180, LOC100816527]
GO:0031400	negative regulation of protein modification process	GO_BiologicalProcess-EBI-UniProt-GOA_25.02.2019_00h00	0.0411762	1	5.6338	4	[LOC100306297, LOC100788576, LOC100801094, LOC100808820]
GO:0045861	negative regulation of proteolysis	GO_BiologicalProcess-EBI-UniProt-GOA_25.02.2019_00h00	0.0190287	1	5.95238	5	[CYSTATIN, KTI-1, LOC100775287, LOC100806180, LOC100816527]
GO:0061134	peptidase regulator activity	GO_BiologicalProcess-EBI-UniProt-GOA_25.02.2019_00h00	0.0190287	1	5.95238	5	[CYSTATIN, KTI-1, LOC100775287, LOC100806180, LOC100816527]
GO:0019212	phosphatase inhibitor activity	GO_BiologicalProcess-EBI-UniProt-GOA_25.02.2019_00h00	0.0149919	1	7.69231	4	[LOC100306297, LOC100788576, LOC100801094, LOC100808820]
GO:0035305	negative regulation of dephosphorylation	GO_BiologicalProcess-EBI-UniProt-GOA_25.02.2019_00h00	0.0149919	1	7.69231	4	[LOC100306297, LOC100788576, LOC100801094, LOC100808820]
GO:0010466	negative regulation of peptidase activity	GO_BiologicalProcess-EBI-UniProt-GOA_25.02.2019_00h00	0.0157124	1	6.25	5	[CYSTATIN, KTI-1, LOC100775287, LOC100806180, LOC100816527]
GO:0010923	negative regulation of phosphatase activity	GO_BiologicalProcess-EBI-UniProt-GOA_25.02.2019_00h00	0.0149919	1	7.69231	4	[LOC100306297, LOC100788576, LOC100801094, LOC100808820]
GO:0035308	negative regulation of protein dephosphorylation	GO_BiologicalProcess-EBI-UniProt-GOA_25.02.2019_00h00	0.0140363	1	7.84314	4	[LOC100306297, LOC100788576, LOC100801094, LOC100808820]
GO:0052548	regulation of endopeptidase activity	GO_BiologicalProcess-EBI-UniProt-GOA_25.02.2019_00h00	0.017318	1	6.09756	5	[CYSTATIN, KTI-1, LOC100775287, LOC100806180, LOC100816527]
GO:0030414	peptidase inhibitor activity	GO_BiologicalProcess-EBI-UniProt-GOA_25.02.2019_00h00	0.0157124	1	6.25	5	[CYSTATIN, KTI-1, LOC100775287, LOC100806180, LOC100816527]
GO:0061135	endopeptidase regulator activity	GO_BiologicalProcess-EBI-UniProt-GOA_25.02.2019_00h00	0.017318	1	6.09756	5	[CYSTATIN, KTI-1, LOC100775287, LOC100806180, LOC100816527]
GO:0010951	negative regulation of endopeptidase activity	GO_BiologicalProcess-EBI-UniProt-GOA_25.02.2019_00h00	0.0157124	1	6.25	5	[CYSTATIN, KTI-1, LOC100775287, LOC100806180, LOC100816527]
GO:0032515	negative regulation of phosphoprotein phosphatase activity	GO_BiologicalProcess-EBI-UniProt-GOA_25.02.2019_00h00	0.0140363	1	7.84314	4	[LOC100306297, LOC100788576, LOC100801094, LOC100808820]
GO:0004864	protein phosphatase inhibitor activity	GO_BiologicalProcess-EBI-UniProt-GOA_25.02.2019_00h00	0.0140363	1	7.84314	4	[LOC100306297, LOC100788576, LOC100801094, LOC100808820]
GO:0004866	endopeptidase inhibitor activity	GO_BiologicalProcess-EBI-UniProt-GOA_25.02.2019_00h00	0.0157124	1	6.25	5	[CYSTATIN, KTI-1, LOC100775287, LOC100806180, LOC100816527]
GO:0080134	regulation of response to stress	GO_BiologicalProcess-EBI-UniProt-GOA_25.02.2019_00h00	0.0152709	1	4.96454	7	[LOC100782686, LOC100788998, LOC100805080, LOC100812080, LOC100813123, LOC100818537, RIN4a]
GO:0071824	protein-DNA complex subunit organization	GO_BiologicalProcess-EBI-UniProt-GOA_25.02.2019_00h00	0.0152709	1	4.96454	7	[AT-1SNBP, LOC100785055, LOC100793697, LOC100795994, LOC100797229, LOC100802941, LOC548080]
GO:0071103	DNA conformation change	GO_BiologicalProcess-EBI-UniProt-GOA_25.02.2019_00h00	0.0181142	1	4.44444	8	[AT-1SNBP, LOC100785055, LOC100793697, LOC100795994, LOC100797229, LOC100802941, LOC100809596, LOC548080]
GO:0006310	DNA recombination	GO_BiologicalProcess-EBI-UniProt-GOA_25.02.2019_00h00	0.0313972	1	4	8	[AT-1SNBP, LOC100306674, LOC100785055, LOC100793697, LOC100795994, LOC100797229, LOC100802941, LOC548080]
GO:0006302	double-strand break repair	GO_BiologicalProcess-EBI-UniProt-GOA_25.02.2019_00h00	0.0367511	1	5	5	[LOC100306674, LOC100788998, LOC100812080, LOC100813123, LOC100818537]
GO:0046933	proton-transporting ATP synthase activity, rotational mechanism	GO_BiologicalProcess-EBI-UniProt-GOA_25.02.2019_00h00	0.0239245	1	8.82353	3	[LOC100499796, LOC100790402, LOC100790990]
GO:0051235	maintenance of location	GO_BiologicalProcess-EBI-UniProt-GOA_25.02.2019_00h00	0.0591255	1	5	4	[FER2-1, H-1, LOC547698, SFERH-2]
GO:0051651	maintenance of location in cell	GO_BiologicalProcess-EBI-UniProt-GOA_25.02.2019_00h00	0.02038	1	7.01754	4	[FER2-1, H-1, LOC547698, SFERH-2]
GO:0009409	response to cold	GO_BiologicalProcess-EBI-UniProt-GOA_25.02.2019_00h00	0.0327587	1	6.06061	4	[FER2-1, H-1, LOC547698, SFERH-2]
GO:0009617	response to bacterium	GO_BiologicalProcess-EBI-UniProt-GOA_25.02.2019_00h00	0.0677755	1	4.20168	5	[FER2-1, H-1, LOC100784558, LOC547698, SFERH-2]
GO:0048878	chemical homeostasis	GO_BiologicalProcess-EBI-UniProt-GOA_25.02.2019_00h00	0.0130086	1	4.0404	12	[FER2-1, H-1, LOC100782459, LOC100786916, LOC100790627, LOC100791692, LOC100802859, LOC100808847, LOC100818043, LOC100819324, LOC547698, SFERH-2]
GO:0099402	plant organ development	GO_BiologicalProcess-EBI-UniProt-GOA_25.02.2019_00h00	0.0414717	1	4.02299	7	[FER2-1, H-1, LOC100302722, LOC100794665, LOC100812875, LOC547698, SFERH-2]
GO:0048827	phyllome development	GO_BiologicalProcess-EBI-UniProt-GOA_25.02.2019_00h00	0.0177927	1	5.30973	6	[FER2-1, H-1, LOC100794665, LOC100812875, LOC547698, SFERH-2]
GO:0072522	purine-containing compound biosynthetic process	GO_BiologicalProcess-EBI-UniProt-GOA_25.02.2019_00h00	0.0227928	1	4.57516	7	[LOC100499796, LOC100787182, LOC100789781, LOC100790402, LOC100790990, LOC100796742, LOC100812377]
GO:0090567	reproductive shoot system development	GO_BiologicalProcess-EBI-UniProt-GOA_25.02.2019_00h00	0.0522091	1	4.10959	6	[FER2-1, H-1, LOC100527299, LOC100812875, LOC547698, SFERH-2]
GO:0046390	ribose phosphate biosynthetic process	GO_BiologicalProcess-EBI-UniProt-GOA_25.02.2019_00h00	0.0242571	1	4.51613	7	[LOC100499796, LOC100787182, LOC100789781, LOC100790402, LOC100790990, LOC100796742, LOC100812377]
GO:0009141	nucleoside triphosphate metabolic process	GO_BiologicalProcess-EBI-UniProt-GOA_25.02.2019_00h00	0.034127	1	5.10204	5	[LOC100499796, LOC100789781, LOC100790402, LOC100790990, LOC100796742]
GO:0009908	flower development	GO_BiologicalProcess-EBI-UniProt-GOA_25.02.2019_00h00	0.0522091	1	4.10959	6	[FER2-1, H-1, LOC100527299, LOC100812875, LOC547698, SFERH-2]
GO:0000041	transition metal ion transport	GO_BiologicalProcess-EBI-UniProt-GOA_25.02.2019_00h00	0.0192292	1	5.21739	6	[FER2-1, H-1, LOC100786916, LOC100808693, LOC547698, SFERH-2]
GO:0006875	cellular metal ion homeostasis	GO_BiologicalProcess-EBI-UniProt-GOA_25.02.2019_00h00	0.0423623	1	4.80769	5	[FER2-1, H-1, LOC100786916, LOC547698, SFERH-2]
GO:0009142	nucleoside triphosphate biosynthetic process	GO_BiologicalProcess-EBI-UniProt-GOA_25.02.2019_00h00	0.0128059	1	6.57895	5	[LOC100499796, LOC100789781, LOC100790402, LOC100790990, LOC100796742]
GO:0009199	ribonucleoside triphosphate metabolic process	GO_BiologicalProcess-EBI-UniProt-GOA_25.02.2019_00h00	0.0165023	1	6.17284	5	[LOC100499796, LOC100789781, LOC100790402, LOC100790990, LOC100796742]
GO:0055065	metal ion homeostasis	GO_BiologicalProcess-EBI-UniProt-GOA_25.02.2019_00h00	0.0757165	1	4.06504	5	[FER2-1, H-1, LOC100786916, LOC547698, SFERH-2]
GO:0009260	ribonucleotide biosynthetic process	GO_BiologicalProcess-EBI-UniProt-GOA_25.02.2019_00h00	0.0187686	1	4.7619	7	[LOC100499796, LOC100787182, LOC100789781, LOC100790402, LOC100790990, LOC100796742, LOC100812377]
GO:0006826	iron ion transport	GO_BiologicalProcess-EBI-UniProt-GOA_25.02.2019_00h00	0.0131203	1	8	4	[FER2-1, H-1, LOC547698, SFERH-2]
GO:0009201	ribonucleoside triphosphate biosynthetic process	GO_BiologicalProcess-EBI-UniProt-GOA_25.02.2019_00h00	0.0108814	1	6.84932	5	[LOC100499796, LOC100789781, LOC100790402, LOC100790990, LOC100796742]
GO:0006879	cellular iron ion homeostasis	GO_BiologicalProcess-EBI-UniProt-GOA_25.02.2019_00h00	0.0122434	1	8.16327	4	[FER2-1, H-1, LOC547698, SFERH-2]
GO:0044769	ATPase activity, coupled to transmembrane movement of ions, rotational mechanism	GO_BiologicalProcess-EBI-UniProt-GOA_25.02.2019_00h00	0.0394037	1	5.71429	4	[LOC100499796, LOC100790402, LOC100790990, LOC100808847]

## Sheet: Soybean_KEGG_Log2(MuWt)>0.5
ID	Term	Ontology Source	Term PValue	Term PValue Corrected with Bonferroni step down	% Associated Genes	Nr. Genes	Associated Genes Found
KEGG:00190	Oxidative phosphorylation	KEGG_25.02.2019	3.81887e-13	9.24167e-11	10.8787	26	[LOC100305656, LOC100499796, LOC100499808, LOC100500566, LOC100527561, LOC100777389, LOC100782459, LOC100782702, LOC100789781, LOC100790402, LOC100790990, LOC100791692, LOC100792906, LOC100796585, LOC100796742, LOC100798615, LOC100802859, LOC100803020, LOC100806917, LOC100808847, LOC100818043, LOC100818379, LOC100819324, atp8, nad7, nad9]
KEGG:03040	Spliceosome	KEGG_25.02.2019	2.11831e-10	5.04157e-08	8.22785	26	[LOC100527187, LOC100776220, LOC100776344, LOC100778595, LOC100779321, LOC100783362, LOC100784200, LOC100786288, LOC100786807, LOC100789793, LOC100791039, LOC100791333, LOC100794097, LOC100794975, LOC100796900, LOC100797765, LOC100800903, LOC100804370, LOC100805822, LOC100809048, LOC100811622, LOC100812698, LOC100813237, LOC100815606, LOC100816245, LOC100817317]
KEGG:00940	Phenylpropanoid biosynthesis	KEGG_25.02.2019	2.53188e-08	5.62076e-06	6.99708	24	[Ep, LOC100775837, LOC100782093, LOC100782549, LOC100789782, LOC100791414, LOC100793973, LOC100796737, LOC100799691, LOC100800519, LOC100803503, LOC100803637, LOC100804126, LOC100806165, LOC100810392, LOC100810418, LOC100811249, LOC100812415, LOC100812478, LOC100813706, LOC100816056, LOC100816373, LOC100816580, LOC547729]
KEGG:00511	Other glycan degradation	KEGG_25.02.2019	1.17854e-06	0.00024278	22.5806	7	[LOC100775419, LOC100776871, LOC100777287, LOC100783905, LOC100790700, LOC100795651, LOC100814818]
KEGG:00430	Taurine and hypotaurine metabolism	KEGG_25.02.2019	1.8551e-06	0.00037844	21.2121	7	[LOC100780162, LOC100781307, LOC100797040, LOC100804362, LOC100805101, LOC100808252, LOC100819288]
KEGG:00604	Glycosphingolipid biosynthesis	KEGG_25.02.2019	3.70394e-06	0.000740788	57.1429	4	[LOC100776871, LOC100783905, LOC100790700, LOC100814818]
KEGG:00531	Glycosaminoglycan degradation	KEGG_25.02.2019	1.81216e-05	0.00346122	19.3548	6	[LOC100776871, LOC100783905, LOC100790700, LOC100791916, LOC100805725, LOC100814818]
KEGG:04141	Protein processing in endoplasmic reticulum	KEGG_25.02.2019	2.2395e-05	0.00421026	5.33333	20	[HSP17.5-E, HSP17.5-M, LOC100170732, LOC100500307, LOC100526919, LOC100779969, LOC100780308, LOC100780415, LOC100780421, LOC100781066, LOC100789860, LOC100791705, LOC100791778, LOC100795161, LOC100797539, LOC100799569, LOC100802108, LOC100811178, LOC100812935, LOC100820141]
KEGG:03015	mRNA surveillance pathway	KEGG_25.02.2019	7.16564e-05	0.0125399	6.25	14	[LOC100526922, LOC100527187, LOC100778595, LOC100783362, LOC100784412, LOC100786288, LOC100786882, LOC100794578, LOC100801229, LOC100811267, LOC100811658, LOC100816245, LOC100817317, LOC100819623]
KEGG:00220	Arginine biosynthesis	KEGG_25.02.2019	8.80603e-05	0.0153225	12.069	7	[GDH1, LOC100778423, LOC100783172, LOC100789509, LOC100796544, LOC100801527, URE]
KEGG:00603	Glycosphingolipid biosynthesis	KEGG_25.02.2019	0.000424427	0.0670594	20	4	[LOC100776871, LOC100790700, LOC100812330, LOC100814818]
KEGG:00660	C5-Branched dibasic acid metabolism	KEGG_25.02.2019	0.00151736	0.213947	23.0769	3	[LOC100782688, LOC100787098, LOC100809737]
KEGG:00400	Phenylalanine, tyrosine and tryptophan biosynthesis	KEGG_25.02.2019	0.145126	0.435379	4.16667	3	[LOC100781618, LOC100802258, TSA]
KEGG:00053	Ascorbate and aldarate metabolism	KEGG_25.02.2019	0.00620343	0.694785	6.66667	6	[ALDH3H4, DHAR3, LOC100170727, LOC100780764, LOC100805216, USP1]
KEGG:03013	RNA transport	KEGG_25.02.2019	0.00640762	0.704838	4.22535	12	[LOC100499833, LOC100526922, LOC100527187, LOC100778595, LOC100783362, LOC100783752, LOC100786288, LOC100801229, LOC100801379, LOC100803385, LOC100816245, LOC100817317]
KEGG:00910	Nitrogen metabolism	KEGG_25.02.2019	0.116288	0.930303	4.61538	3	[GDH1, LOC100787888, LOC100789509]
KEGG:00195	Photosynthesis	KEGG_25.02.2019	0.0639875	1	4.2735	5	[LOC100305886, LOC100499711, LOC100500583, LOC100785611, atp8]
KEGG:00600	Sphingolipid metabolism	KEGG_25.02.2019	0.0437851	1	6.97674	3	[LOC100777287, LOC100783905, LOC100812330]
KEGG:00290	Valine, leucine and isoleucine biosynthesis	KEGG_25.02.2019	0.0298488	1	8.10811	3	[LOC100782688, LOC100787098, LOC100809737]
KEGG:00590	Arachidonic acid metabolism	KEGG_25.02.2019	0.0187059	1	9.67742	3	[LOC100787294, LOC100797040, LOC100819288]
KEGG:00020	Citrate cycle (TCA cycle)	KEGG_25.02.2019	0.0394959	1	4.90196	5	[LOC100775180, LOC100778831, LOC100800050, LOC100803020, LOC100818379]
KEGG:00510	N-Glycan biosynthesis	KEGG_25.02.2019	0.135716	0.271431	4.05405	3	[LOC100780415, LOC100795161, LOC100806815]

## Sheet: Soybean_GOBP_Log2(MuWt)<-0.5
ID	Term	Ontology Source	Term PValue	Term PValue Corrected with Bonferroni step down	% Associated Genes	Nr. Genes	Associated Genes Found
GO:1901566	organonitrogen compound biosynthetic process	GO_BiologicalProcess-EBI-UniProt-GOA_25.02.2019_00h00	5.62975e-36	1.95915e-33	6.90169	139	[ARGS, DHPS1, EF1BGAMMA3, EF1BGAMMA4, ELF1B, GMN56, GS, GS-2, GS1-GAMMA, HEMB, LOC100037484, LOC100305490, LOC100305912, LOC100306603, LOC100499742, LOC100499757, LOC100499875, LOC100499978, LOC100500043, LOC100500606, LOC100527036, LOC100527190, LOC100527501, LOC100775181, LOC100775688, LOC100776541, LOC100776863, LOC100777060, LOC100777131, LOC100777196, LOC100777482, LOC100777627, LOC100777694…
GO:0043603	cellular amide metabolic process	GO_BiologicalProcess-EBI-UniProt-GOA_25.02.2019_00h00	5.79487e-32	2.01082e-29	8.34028	100	[ARGS, EF1BGAMMA3, EF1BGAMMA4, ELF1B, GST3, GSTU37, GSTa, LOC100305490, LOC100305912, LOC100499742, LOC100499757, LOC100499875, LOC100499978, LOC100500043, LOC100500606, LOC100527036, LOC100527190, LOC100527501, LOC100775181, LOC100775688, LOC100776634, LOC100777060, LOC100777131, LOC100777196, LOC100777482, LOC100777627, LOC100777933, LOC100779764, LOC100779769, LOC100781275, LOC100781350, LOC10…
GO:0019752	carboxylic acid metabolic process	GO_BiologicalProcess-EBI-UniProt-GOA_25.02.2019_00h00	6.54254e-32	2.26372e-29	9.5186	87	[ACPD, ALDH6B1, AOC1, ARGS, DHPS1, GAD, GMN56, GND, GS, GS-2, GS1-GAMMA, IDH, LOC100499916, LOC100500596, LOC100776541, LOC100776777, LOC100777060, LOC100777131, LOC100777694, LOC100778257, LOC100779769, LOC100779947, LOC100780873, LOC100781350, LOC100782567, LOC100782820, LOC100783075, LOC100783173, LOC100784112, LOC100786103, LOC100786939, LOC100787210, LOC100788806, LOC100789879, LOC100792812,…
GO:0043436	oxoacid metabolic process	GO_BiologicalProcess-EBI-UniProt-GOA_25.02.2019_00h00	1.04633e-31	3.60983e-29	9.35175	88	[ACPD, ALDH6B1, AOC1, ARGS, DHPS1, GAD, GMN56, GND, GS, GS-2, GS1-GAMMA, IDH, LOC100499916, LOC100500596, LOC100776541, LOC100776777, LOC100777060, LOC100777131, LOC100777694, LOC100778257, LOC100779769, LOC100779947, LOC100780873, LOC100781350, LOC100782567, LOC100782820, LOC100783075, LOC100783173, LOC100784112, LOC100785608, LOC100786103, LOC100786939, LOC100787210, LOC100788806, LOC100789879,…
GO:0043604	amide biosynthetic process	GO_BiologicalProcess-EBI-UniProt-GOA_25.02.2019_00h00	3.60943e-31	1.24164e-28	8.90411	91	[ARGS, EF1BGAMMA3, EF1BGAMMA4, ELF1B, LOC100305490, LOC100305912, LOC100499742, LOC100499757, LOC100499875, LOC100499978, LOC100500043, LOC100500606, LOC100527036, LOC100527190, LOC100527501, LOC100775181, LOC100775688, LOC100777060, LOC100777131, LOC100777196, LOC100777482, LOC100777627, LOC100777933, LOC100779764, LOC100779769, LOC100781275, LOC100781350, LOC100781892, LOC100782598, LOC10078290…
GO:0006082	organic acid metabolic process	GO_BiologicalProcess-EBI-UniProt-GOA_25.02.2019_00h00	1.37315e-30	4.70992e-28	8.93574	89	[ACPD, ALDH6B1, AOC1, ARGS, DHPS1, GAD, GMN56, GND, GS, GS-2, GS1-GAMMA, IDH, LOC100499916, LOC100500596, LOC100776541, LOC100776777, LOC100777060, LOC100777131, LOC100777694, LOC100778257, LOC100779769, LOC100779947, LOC100780873, LOC100781350, LOC100782567, LOC100782820, LOC100783075, LOC100783173, LOC100784112, LOC100785608, LOC100786103, LOC100786939, LOC100787210, LOC100788806, LOC100789879,…
GO:0006412	translation	GO_BiologicalProcess-EBI-UniProt-GOA_25.02.2019_00h00	5.19221e-30	1.77574e-27	8.96907	87	[ARGS, EF1BGAMMA3, EF1BGAMMA4, ELF1B, LOC100305490, LOC100305912, LOC100499742, LOC100499757, LOC100499875, LOC100499978, LOC100500043, LOC100500606, LOC100527036, LOC100527190, LOC100527501, LOC100775181, LOC100775688, LOC100777060, LOC100777131, LOC100777196, LOC100777482, LOC100777627, LOC100777933, LOC100779764, LOC100779769, LOC100781275, LOC100781350, LOC100781892, LOC100782598, LOC10078290…
GO:0006518	peptide metabolic process	GO_BiologicalProcess-EBI-UniProt-GOA_25.02.2019_00h00	5.50353e-30	1.8767e-27	8.50277	92	[ARGS, EF1BGAMMA3, EF1BGAMMA4, ELF1B, GST3, GSTU37, GSTa, LOC100305490, LOC100305912, LOC100499742, LOC100499757, LOC100499875, LOC100499978, LOC100500043, LOC100500606, LOC100527036, LOC100527190, LOC100527501, LOC100775181, LOC100775688, LOC100776634, LOC100777060, LOC100777131, LOC100777196, LOC100777482, LOC100777627, LOC100777933, LOC100779764, LOC100779769, LOC100781275, LOC100781350, LOC10…
GO:0043043	peptide biosynthetic process	GO_BiologicalProcess-EBI-UniProt-GOA_25.02.2019_00h00	1.09502e-29	3.72307e-27	8.87755	87	[ARGS, EF1BGAMMA3, EF1BGAMMA4, ELF1B, LOC100305490, LOC100305912, LOC100499742, LOC100499757, LOC100499875, LOC100499978, LOC100500043, LOC100500606, LOC100527036, LOC100527190, LOC100527501, LOC100775181, LOC100775688, LOC100777060, LOC100777131, LOC100777196, LOC100777482, LOC100777627, LOC100777933, LOC100779764, LOC100779769, LOC100781275, LOC100781350, LOC100781892, LOC100782598, LOC10078290…
GO:0006520	cellular amino acid metabolic process	GO_BiologicalProcess-EBI-UniProt-GOA_25.02.2019_00h00	1.35322e-21	4.58742e-19	10.325	54	[ALDH6B1, ARGS, DHPS1, GAD, GMN56, GS, GS-2, GS1-GAMMA, LOC100776541, LOC100777060, LOC100777131, LOC100777694, LOC100779769, LOC100779947, LOC100780873, LOC100781350, LOC100783075, LOC100786939, LOC100787210, LOC100788806, LOC100789879, LOC100792812, LOC100793819, LOC100797019, LOC100797299, LOC100797489, LOC100799921, LOC100800509, LOC100800830, LOC100806526, LOC100806939, LOC100809016, LOC1008…
GO:0046394	carboxylic acid biosynthetic process	GO_BiologicalProcess-EBI-UniProt-GOA_25.02.2019_00h00	2.94803e-17	9.96434e-15	9.78261	45	[ACPD, AOC1, DHPS1, GMN56, GS, GS-2, GS1-GAMMA, LOC100499916, LOC100776541, LOC100777694, LOC100779947, LOC100780873, LOC100788806, LOC100789879, LOC100792812, LOC100793819, LOC100797019, LOC100797299, LOC100797489, LOC100799921, LOC100800451, LOC100802459, LOC100803116, LOC100803358, LOC100806526, LOC100807226, LOC100809016, LOC100809809, LOC100810297, LOC100811317, LOC100812918, LOC100812952, L…
GO:0090079	translation regulator activity, nucleic acid binding	GO_BiologicalProcess-EBI-UniProt-GOA_25.02.2019_00h00	9.38388e-17	3.15298e-14	16.185	28	[EF1BGAMMA3, EF1BGAMMA4, ELF1B, LOC100775181, LOC100775688, LOC100777627, LOC100781275, LOC100781892, LOC100782598, LOC100783618, LOC100783973, LOC100784099, LOC100786969, LOC100790913, LOC100795680, LOC100797748, LOC100801611, LOC100802805, LOC100803796, LOC100804251, LOC100805203, LOC100811589, LOC100811797, LOC100816855, LOC100817394, TEFS1, TUFA, TUFB1]
GO:0045182	translation regulator activity	GO_BiologicalProcess-EBI-UniProt-GOA_25.02.2019_00h00	1.09618e-16	3.67219e-14	16.092	28	[EF1BGAMMA3, EF1BGAMMA4, ELF1B, LOC100775181, LOC100775688, LOC100777627, LOC100781275, LOC100781892, LOC100782598, LOC100783618, LOC100783973, LOC100784099, LOC100786969, LOC100790913, LOC100795680, LOC100797748, LOC100801611, LOC100802805, LOC100803796, LOC100804251, LOC100805203, LOC100811589, LOC100811797, LOC100816855, LOC100817394, TEFS1, TUFA, TUFB1]
GO:1901605	alpha-amino acid metabolic process	GO_BiologicalProcess-EBI-UniProt-GOA_25.02.2019_00h00	1.50446e-16	5.02491e-14	11.7647	36	[DHPS1, GAD, GS, GS-2, GS1-GAMMA, LOC100776541, LOC100777131, LOC100777694, LOC100779947, LOC100780873, LOC100783075, LOC100786939, LOC100787210, LOC100788806, LOC100789879, LOC100792812, LOC100793819, LOC100797489, LOC100799921, LOC100800509, LOC100806526, LOC100810297, LOC100811317, LOC100812952, LOC100814183, LOC100815931, LOC100816213, LOC100817922, LOC100817949, LOC100818572, LOC100818968, L…
GO:0016053	organic acid biosynthetic process	GO_BiologicalProcess-EBI-UniProt-GOA_25.02.2019_00h00	2.13502e-16	7.10962e-14	8.91841	47	[ACPD, AOC1, DHPS1, GMN56, GS, GS-2, GS1-GAMMA, LOC100499916, LOC100776541, LOC100777131, LOC100777694, LOC100779947, LOC100780873, LOC100788806, LOC100789879, LOC100792563, LOC100792812, LOC100793819, LOC100797019, LOC100797299, LOC100797489, LOC100799921, LOC100800451, LOC100802459, LOC100803116, LOC100803358, LOC100806526, LOC100807226, LOC100809016, LOC100809809, LOC100810297, LOC100811317, L…
GO:0008135	translation factor activity, RNA binding	GO_BiologicalProcess-EBI-UniProt-GOA_25.02.2019_00h00	2.14288e-16	7.11435e-14	16.4634	27	[EF1BGAMMA3, EF1BGAMMA4, ELF1B, LOC100775181, LOC100775688, LOC100777627, LOC100781275, LOC100781892, LOC100782598, LOC100783618, LOC100783973, LOC100784099, LOC100790913, LOC100795680, LOC100797748, LOC100801611, LOC100802805, LOC100803796, LOC100804251, LOC100805203, LOC100811589, LOC100811797, LOC100816855, LOC100817394, TEFS1, TUFA, TUFB1]
GO:0008652	cellular amino acid biosynthetic process	GO_BiologicalProcess-EBI-UniProt-GOA_25.02.2019_00h00	2.95726e-16	9.78852e-14	14.218	30	[DHPS1, GMN56, GS, GS-2, GS1-GAMMA, LOC100776541, LOC100777694, LOC100779947, LOC100780873, LOC100788806, LOC100789879, LOC100792812, LOC100793819, LOC100797019, LOC100797299, LOC100797489, LOC100799921, LOC100806526, LOC100809016, LOC100810297, LOC100811317, LOC100812918, LOC100812952, LOC100814183, LOC100816213, LOC100817922, LOC100817949, LOC547643, OAS-TL1, P5CR]
GO:0044283	small molecule biosynthetic process	GO_BiologicalProcess-EBI-UniProt-GOA_25.02.2019_00h00	4.85358e-16	1.60168e-13	7.52688	56	[ACPD, AOC1, DHPS1, GMN56, GS, GS-2, GS1-GAMMA, LOC100037484, LOC100499916, LOC100776541, LOC100777131, LOC100777694, LOC100779947, LOC100780873, LOC100788090, LOC100788806, LOC100789879, LOC100791686, LOC100792563, LOC100792812, LOC100793819, LOC100797019, LOC100797299, LOC100797489, LOC100799358, LOC100799921, LOC100800451, LOC100800526, LOC100802459, LOC100803116, LOC100803358, LOC100806526, L…
GO:1901607	alpha-amino acid biosynthetic process	GO_BiologicalProcess-EBI-UniProt-GOA_25.02.2019_00h00	2.26892e-15	7.44207e-13	14.359	28	[DHPS1, GS, GS-2, GS1-GAMMA, LOC100776541, LOC100777131, LOC100777694, LOC100779947, LOC100780873, LOC100788806, LOC100789879, LOC100792812, LOC100793819, LOC100797489, LOC100799921, LOC100806526, LOC100810297, LOC100811317, LOC100812952, LOC100814183, LOC100815931, LOC100816213, LOC100817922, LOC100817949, LOC100819513, LOC547643, OAS-TL1, P5CR]
GO:0006417	regulation of translation	GO_BiologicalProcess-EBI-UniProt-GOA_25.02.2019_00h00	3.57398e-15	1.16869e-12	12.0755	32	[EF1BGAMMA3, EF1BGAMMA4, ELF1B, LOC100499978, LOC100500606, LOC100527190, LOC100775181, LOC100775688, LOC100777627, LOC100781275, LOC100781892, LOC100782598, LOC100783618, LOC100783973, LOC100784099, LOC100786969, LOC100790913, LOC100795680, LOC100797748, LOC100801611, LOC100802805, LOC100803796, LOC100804251, LOC100805203, LOC100811589, LOC100811797, LOC100811808, LOC100816855, LOC100817394, TEF…
GO:0015980	energy derivation by oxidation of organic compounds	GO_BiologicalProcess-EBI-UniProt-GOA_25.02.2019_00h00	4.15863e-15	1.35571e-12	14.6739	27	[IDH, LOC100306645, LOC100780166, LOC100781680, LOC100782567, LOC100782820, LOC100783173, LOC100786103, LOC100786978, LOC100789920, LOC100790112, LOC100793021, LOC100794066, LOC100799149, LOC100802730, LOC100811402, LOC100813488, LOC100813906, LOC100814078, LOC100814910, LOC100816688, LOC100817153, LOC100819151, PEPC16, PEPC4, PEPC7, PPC1]
GO:0034248	regulation of cellular amide metabolic process	GO_BiologicalProcess-EBI-UniProt-GOA_25.02.2019_00h00	4.93646e-15	1.60435e-12	11.9403	32	[EF1BGAMMA3, EF1BGAMMA4, ELF1B, LOC100499978, LOC100500606, LOC100527190, LOC100775181, LOC100775688, LOC100777627, LOC100781275, LOC100781892, LOC100782598, LOC100783618, LOC100783973, LOC100784099, LOC100786969, LOC100790913, LOC100795680, LOC100797748, LOC100801611, LOC100802805, LOC100803796, LOC100804251, LOC100805203, LOC100811589, LOC100811797, LOC100811808, LOC100816855, LOC100817394, TEF…
GO:0006099	tricarboxylic acid cycle	GO_BiologicalProcess-EBI-UniProt-GOA_25.02.2019_00h00	2.39039e-14	7.72097e-12	24	18	[IDH, LOC100781680, LOC100782567, LOC100782820, LOC100783173, LOC100786103, LOC100786978, LOC100799149, LOC100811402, LOC100813488, LOC100813906, LOC100814078, LOC100816688, LOC100819151, PEPC16, PEPC4, PEPC7, PPC1]
GO:0006091	generation of precursor metabolites and energy	GO_BiologicalProcess-EBI-UniProt-GOA_25.02.2019_00h00	7.77776e-14	2.49666e-11	7.37952	49	[GAPC1, IDH, LOC100037452, LOC100306645, LOC100776597, LOC100780166, LOC100781680, LOC100782567, LOC100782820, LOC100782857, LOC100782924, LOC100783173, LOC100783902, LOC100784860, LOC100786103, LOC100786978, LOC100787663, LOC100789920, LOC100789951, LOC100790112, LOC100790493, LOC100793021, LOC100794066, LOC100799149, LOC100799358, LOC100800309, LOC100800863, LOC100802730, LOC100803925, LOC10080…
GO:0010608	posttranscriptional regulation of gene expression	GO_BiologicalProcess-EBI-UniProt-GOA_25.02.2019_00h00	1.71786e-13	5.49715e-11	10.5263	32	[EF1BGAMMA3, EF1BGAMMA4, ELF1B, LOC100499978, LOC100500606, LOC100527190, LOC100775181, LOC100775688, LOC100777627, LOC100781275, LOC100781892, LOC100782598, LOC100783618, LOC100783973, LOC100784099, LOC100786969, LOC100790913, LOC100795680, LOC100797748, LOC100801611, LOC100802805, LOC100803796, LOC100804251, LOC100805203, LOC100811589, LOC100811797, LOC100811808, LOC100816855, LOC100817394, TEF…
GO:0009060	aerobic respiration	GO_BiologicalProcess-EBI-UniProt-GOA_25.02.2019_00h00	2.05917e-13	6.56875e-11	18.3486	20	[IDH, LOC100306645, LOC100781680, LOC100782567, LOC100782820, LOC100783173, LOC100786103, LOC100786978, LOC100799149, LOC100811402, LOC100813488, LOC100813906, LOC100814078, LOC100816688, LOC100817153, LOC100819151, PEPC16, PEPC4, PEPC7, PPC1]
GO:0070003	threonine-type peptidase activity	GO_BiologicalProcess-EBI-UniProt-GOA_25.02.2019_00h00	1.025e-11	3.22875e-09	32.4324	12	[LOC100527630, LOC100786457, LOC100790481, LOC100793282, LOC100793551, LOC100799919, LOC100808731, LOC100819051, LOC100819784, LOC100820387, LOC102662733, PAE1]
GO:0004298	threonine-type endopeptidase activity	GO_BiologicalProcess-EBI-UniProt-GOA_25.02.2019_00h00	1.025e-11	3.22875e-09	32.4324	12	[LOC100527630, LOC100786457, LOC100790481, LOC100793282, LOC100793551, LOC100799919, LOC100808731, LOC100819051, LOC100819784, LOC100820387, LOC102662733, PAE1]
GO:0016616	oxidoreductase activity, acting on the CH-OH group of donors, NAD or NADP as acceptor	GO_BiologicalProcess-EBI-UniProt-GOA_25.02.2019_00h00	1.44048e-11	4.52311e-09	10.5058	27	[CCR, GND, IDH, LOC100781137, LOC100781643, LOC100782567, LOC100783173, LOC100784112, LOC100786103, LOC100789879, LOC100793462, LOC100793819, LOC100796103, LOC100796117, LOC100799034, LOC100799921, LOC100803740, LOC100806500, LOC100806526, LOC100809809, LOC100811402, LOC100814078, LOC100815891, LOC100816688, LOC100817949, LOC100819151, UGD1]
GO:0010499	proteasomal ubiquitin-independent protein catabolic process	GO_BiologicalProcess-EBI-UniProt-GOA_25.02.2019_00h00	1.46894e-11	4.59777e-09	31.5789	12	[LOC100527630, LOC100786457, LOC100790481, LOC100793282, LOC100793551, LOC100799919, LOC100808731, LOC100819051, LOC100819784, LOC100820387, LOC102662733, PAE1]
GO:0022618	ribonucleoprotein complex assembly	GO_BiologicalProcess-EBI-UniProt-GOA_25.02.2019_00h00	3.20128e-11	9.95599e-09	10.1504	27	[LOC100305912, LOC100500043, LOC100775181, LOC100777196, LOC100777482, LOC100777933, LOC100782598, LOC100782902, LOC100783973, LOC100784099, LOC100786189, LOC100789561, LOC100790913, LOC100792174, LOC100792317, LOC100797748, LOC100801408, LOC100802805, LOC100803239, LOC100803796, LOC100805203, LOC100811654, LOC100811797, LOC100815571, LOC100815850, LOC100817394, LOC100817746]
GO:0006096	glycolytic process	GO_BiologicalProcess-EBI-UniProt-GOA_25.02.2019_00h00	8.31235e-11	2.56852e-08	15.2542	18	[GAPC1, LOC100037452, LOC100776597, LOC100782857, LOC100782924, LOC100783902, LOC100787663, LOC100789951, LOC100799358, LOC100800863, LOC100803925, LOC100807342, LOC100811084, LOC100815070, LOC100818193, LOC100818755, LOC100819824, LOC100819847]
GO:0071826	ribonucleoprotein complex subunit organization	GO_BiologicalProcess-EBI-UniProt-GOA_25.02.2019_00h00	1.03656e-10	3.19261e-08	9.64286	27	[LOC100305912, LOC100500043, LOC100775181, LOC100777196, LOC100777482, LOC100777933, LOC100782598, LOC100782902, LOC100783973, LOC100784099, LOC100786189, LOC100789561, LOC100790913, LOC100792174, LOC100792317, LOC100797748, LOC100801408, LOC100802805, LOC100803239, LOC100803796, LOC100805203, LOC100811654, LOC100811797, LOC100815571, LOC100815850, LOC100817394, LOC100817746]
GO:0045333	cellular respiration	GO_BiologicalProcess-EBI-UniProt-GOA_25.02.2019_00h00	1.16887e-10	3.58843e-08	13.1579	20	[IDH, LOC100306645, LOC100781680, LOC100782567, LOC100782820, LOC100783173, LOC100786103, LOC100786978, LOC100799149, LOC100811402, LOC100813488, LOC100813906, LOC100814078, LOC100816688, LOC100817153, LOC100819151, PEPC16, PEPC4, PEPC7, PPC1]
GO:0055086	nucleobase-containing small molecule metabolic process	GO_BiologicalProcess-EBI-UniProt-GOA_25.02.2019_00h00	1.86694e-10	5.71283e-08	7.52688	35	[ALDH6B1, IDH, LOC100037484, LOC100306603, LOC100775641, LOC100781643, LOC100782567, LOC100786103, LOC100786939, LOC100787210, LOC100787563, LOC100788501, LOC100789257, LOC100790112, LOC100792563, LOC100793091, LOC100794066, LOC100799223, LOC100800526, LOC100800990, LOC100803116, LOC100805930, LOC100807226, LOC100808473, LOC100809727, LOC100811207, LOC100811402, LOC100816644, LOC100816688, LOC100…
GO:0016614	oxidoreductase activity, acting on CH-OH group of donors	GO_BiologicalProcess-EBI-UniProt-GOA_25.02.2019_00h00	2.88647e-10	8.80372e-08	9.21502	27	[CCR, GND, IDH, LOC100781137, LOC100781643, LOC100782567, LOC100783173, LOC100784112, LOC100786103, LOC100789879, LOC100793462, LOC100793819, LOC100796103, LOC100796117, LOC100799034, LOC100799921, LOC100803740, LOC100806500, LOC100806526, LOC100809809, LOC100811402, LOC100814078, LOC100815891, LOC100816688, LOC100817949, LOC100819151, UGD1]
GO:0016903	oxidoreductase activity, acting on the aldehyde or oxo group of donors	GO_BiologicalProcess-EBI-UniProt-GOA_25.02.2019_00h00	3.48178e-10	1.05846e-07	15.0442	17	[ALDH10A2, ALDH2B5, ALDH2C4, ALDH2C5, ALDH2C8, ALDH6B1, ALDH7B2, GAPC1, LOC100781680, LOC100782924, LOC100783902, LOC100786978, LOC100789951, LOC100793091, LOC100807342, LOC100811207, LOC100816737]
GO:0006413	translational initiation	GO_BiologicalProcess-EBI-UniProt-GOA_25.02.2019_00h00	4.01137e-10	1.21544e-07	14.9123	17	[LOC100775181, LOC100775688, LOC100781275, LOC100781892, LOC100782598, LOC100783618, LOC100783973, LOC100784099, LOC100790913, LOC100797423, LOC100797748, LOC100802805, LOC100803796, LOC100805203, LOC100811589, LOC100811797, LOC100817394]
GO:0002183	cytoplasmic translational initiation	GO_BiologicalProcess-EBI-UniProt-GOA_25.02.2019_00h00	4.14536e-10	1.2519e-07	28.2051	11	[LOC100775181, LOC100782598, LOC100783973, LOC100784099, LOC100790913, LOC100797748, LOC100802805, LOC100803796, LOC100805203, LOC100811797, LOC100817394]
GO:0001732	formation of cytoplasmic translation initiation complex	GO_BiologicalProcess-EBI-UniProt-GOA_25.02.2019_00h00	5.95086e-10	1.79121e-07	32.2581	10	[LOC100775181, LOC100782598, LOC100783973, LOC100790913, LOC100797748, LOC100802805, LOC100803796, LOC100805203, LOC100811797, LOC100817394]
GO:0003743	translation initiation factor activity	GO_BiologicalProcess-EBI-UniProt-GOA_25.02.2019_00h00	9.48346e-10	2.84504e-07	15.2381	16	[LOC100775181, LOC100775688, LOC100781275, LOC100781892, LOC100782598, LOC100783618, LOC100783973, LOC100784099, LOC100790913, LOC100797748, LOC100802805, LOC100803796, LOC100805203, LOC100811589, LOC100811797, LOC100817394]
GO:0006006	glucose metabolic process	GO_BiologicalProcess-EBI-UniProt-GOA_25.02.2019_00h00	9.71741e-10	2.90551e-07	18.1818	14	[GAPC1, LOC100780166, LOC100782924, LOC100783902, LOC100788090, LOC100789951, LOC100793462, LOC100794734, LOC100799358, LOC100802730, LOC100807342, LOC100815891, LOC100819824, LOC100820155]
GO:0005975	carbohydrate metabolic process	GO_BiologicalProcess-EBI-UniProt-GOA_25.02.2019_00h00	1.36952e-09	4.08117e-07	4.64499	70	[GAPC1, GND, IDH, LOC100037452, LOC100775219, LOC100776597, LOC100777339, LOC100778752, LOC100780082, LOC100780166, LOC100781407, LOC100782567, LOC100782820, LOC100782857, LOC100782924, LOC100783173, LOC100783902, LOC100785608, LOC100787009, LOC100787663, LOC100788090, LOC100789900, LOC100789920, LOC100789951, LOC100790112, LOC100790297, LOC100790835, LOC100792223, LOC100793021, LOC100793462, LOC…
GO:0003746	translation elongation factor activity	GO_BiologicalProcess-EBI-UniProt-GOA_25.02.2019_00h00	2.2331e-09	6.6323e-07	24.4444	11	[EF1BGAMMA3, EF1BGAMMA4, ELF1B, LOC100777627, LOC100795680, LOC100801611, LOC100804251, LOC100816855, TEFS1, TUFA, TUFB1]
GO:0000027	ribosomal large subunit assembly	GO_BiologicalProcess-EBI-UniProt-GOA_25.02.2019_00h00	2.44604e-09	7.24029e-07	18.8406	13	[LOC100305912, LOC100500043, LOC100777196, LOC100777482, LOC100777933, LOC100782902, LOC100786189, LOC100789561, LOC100792174, LOC100792317, LOC100811654, LOC100815571, LOC100817746]
GO:0044262	cellular carbohydrate metabolic process	GO_BiologicalProcess-EBI-UniProt-GOA_25.02.2019_00h00	7.41238e-09	2.17924e-06	6.54206	35	[GND, IDH, LOC100776597, LOC100778752, LOC100780082, LOC100780166, LOC100782820, LOC100782857, LOC100788090, LOC100789920, LOC100790112, LOC100793021, LOC100794066, LOC100794734, LOC100796103, LOC100797023, LOC100798787, LOC100799034, LOC100799358, LOC100800863, LOC100802045, LOC100802730, LOC100803713, LOC100803740, LOC100806761, LOC100813906, LOC100814192, LOC100814910, LOC100818755, LOC1008197…
GO:0005996	monosaccharide metabolic process	GO_BiologicalProcess-EBI-UniProt-GOA_25.02.2019_00h00	8.98393e-09	2.63229e-06	9.40171	22	[GAPC1, LOC100778752, LOC100780082, LOC100780166, LOC100782924, LOC100783902, LOC100787009, LOC100788090, LOC100789951, LOC100790835, LOC100793462, LOC100794734, LOC100797023, LOC100799358, LOC100802730, LOC100803713, LOC100807342, LOC100814192, LOC100815891, LOC100819824, LOC100819843, LOC100820155]
GO:0043648	dicarboxylic acid metabolic process	GO_BiologicalProcess-EBI-UniProt-GOA_25.02.2019_00h00	1.25102e-08	3.65298e-06	15.0538	14	[DHPS1, GAD, LOC100777131, LOC100782567, LOC100783173, LOC100784112, LOC100796117, LOC100797019, LOC100797299, LOC100809016, LOC100811402, LOC100814078, LOC100815931, LOC100819513]
GO:0042255	ribosome assembly	GO_BiologicalProcess-EBI-UniProt-GOA_25.02.2019_00h00	1.4253e-08	4.14762e-06	12.6984	16	[LOC100305912, LOC100500043, LOC100777196, LOC100777482, LOC100777933, LOC100782902, LOC100786189, LOC100789561, LOC100792174, LOC100792317, LOC100801408, LOC100803239, LOC100811654, LOC100815571, LOC100815850, LOC100817746]
GO:0009064	glutamine family amino acid metabolic process	GO_BiologicalProcess-EBI-UniProt-GOA_25.02.2019_00h00	1.71472e-08	4.97269e-06	13.5135	15	[GAD, GS, GS-2, GS1-GAMMA, LOC100777131, LOC100777694, LOC100780873, LOC100788806, LOC100814183, LOC100815931, LOC100817922, LOC100818572, LOC100819513, LOC100819867, P5CR]
GO:0009084	glutamine family amino acid biosynthetic process	GO_BiologicalProcess-EBI-UniProt-GOA_25.02.2019_00h00	3.26314e-08	9.43047e-06	22.2222	10	[GS, GS-2, GS1-GAMMA, LOC100777694, LOC100780873, LOC100814183, LOC100815931, LOC100817922, LOC100819513, P5CR]
GO:1901575	organic substance catabolic process	GO_BiologicalProcess-EBI-UniProt-GOA_25.02.2019_00h00	3.31873e-08	9.55793e-06	4.14233	78	[ALDH6B1, CDC48, GAD, GAPC1, LOC100037452, LOC100500596, LOC100527630, LOC100775219, LOC100776597, LOC100776777, LOC100777131, LOC100778257, LOC100779549, LOC100779667, LOC100780166, LOC100782857, LOC100782924, LOC100783508, LOC100783902, LOC100784307, LOC100785544, LOC100785758, LOC100786457, LOC100786939, LOC100787165, LOC100787210, LOC100787563, LOC100787663, LOC100789951, LOC100790393, LOC100…
GO:0019941	modification-dependent protein catabolic process	GO_BiologicalProcess-EBI-UniProt-GOA_25.02.2019_00h00	4.73944e-08	1.35548e-05	6.30975	33	[CDC48, LOC100527630, LOC100779549, LOC100779667, LOC100783508, LOC100784307, LOC100785758, LOC100786457, LOC100790393, LOC100790425, LOC100790481, LOC100791603, LOC100791893, LOC100793282, LOC100793551, LOC100799770, LOC100799919, LOC100800163, LOC100800784, LOC100802120, LOC100806067, LOC100807315, LOC100808731, LOC100814379, LOC100814792, LOC100816481, LOC100817821, LOC100817941, LOC100819051,…
GO:0002181	cytoplasmic translation	GO_BiologicalProcess-EBI-UniProt-GOA_25.02.2019_00h00	5.5886e-08	1.59275e-05	12.3967	15	[LOC100499742, LOC100775181, LOC100777482, LOC100782598, LOC100783973, LOC100784099, LOC100790913, LOC100797748, LOC100802805, LOC100803796, LOC100805203, LOC100810611, LOC100810835, LOC100811797, LOC100817394]
GO:0032787	monocarboxylic acid metabolic process	GO_BiologicalProcess-EBI-UniProt-GOA_25.02.2019_00h00	6.46813e-08	1.83695e-05	7.36544	26	[ACPD, AOC1, GND, IDH, LOC100499916, LOC100500596, LOC100776777, LOC100778257, LOC100782820, LOC100784112, LOC100796103, LOC100796117, LOC100799034, LOC100800451, LOC100802459, LOC100803116, LOC100803358, LOC100803740, LOC100807226, LOC100809809, LOC100813906, LOC547735, LOC547835, LOX1.1, LOXB1, MT2]
GO:0043632	modification-dependent macromolecule catabolic process	GO_BiologicalProcess-EBI-UniProt-GOA_25.02.2019_00h00	8.06535e-08	2.2825e-05	6.16822	33	[CDC48, LOC100527630, LOC100779549, LOC100779667, LOC100783508, LOC100784307, LOC100785758, LOC100786457, LOC100790393, LOC100790425, LOC100790481, LOC100791603, LOC100791893, LOC100793282, LOC100793551, LOC100799770, LOC100799919, LOC100800163, LOC100800784, LOC100802120, LOC100806067, LOC100807315, LOC100808731, LOC100814379, LOC100814792, LOC100816481, LOC100817821, LOC100817941, LOC100819051,…
GO:0043161	proteasome-mediated ubiquitin-dependent protein catabolic process	GO_BiologicalProcess-EBI-UniProt-GOA_25.02.2019_00h00	8.19594e-08	2.31126e-05	8.01394	23	[CDC48, LOC100527630, LOC100783508, LOC100786457, LOC100790393, LOC100790425, LOC100790481, LOC100791603, LOC100791893, LOC100793282, LOC100793551, LOC100799770, LOC100799919, LOC100806067, LOC100808731, LOC100816481, LOC100817821, LOC100817941, LOC100819051, LOC100819784, LOC100820387, LOC102662733, PAE1]
GO:0006414	translational elongation	GO_BiologicalProcess-EBI-UniProt-GOA_25.02.2019_00h00	9.28182e-08	2.60819e-05	15.5844	12	[EF1BGAMMA3, EF1BGAMMA4, ELF1B, LOC100500606, LOC100777627, LOC100795680, LOC100801611, LOC100804251, LOC100816855, TEFS1, TUFA, TUFB1]
GO:0051246	regulation of protein metabolic process	GO_BiologicalProcess-EBI-UniProt-GOA_25.02.2019_00h00	1.16704e-07	3.25605e-05	5.41272	40	[EF1BGAMMA3, EF1BGAMMA4, ELF1B, KTI-3, KTI1, LOC100499978, LOC100500606, LOC100527190, LOC100775181, LOC100775688, LOC100777627, LOC100779667, LOC100781275, LOC100781892, LOC100782598, LOC100783618, LOC100783973, LOC100784099, LOC100786969, LOC100789058, LOC100790425, LOC100790913, LOC100795680, LOC100797748, LOC100801611, LOC100802805, LOC100803796, LOC100804251, LOC100805203, LOC100811209, LOC1…
GO:0019318	hexose metabolic process	GO_BiologicalProcess-EBI-UniProt-GOA_25.02.2019_00h00	1.35023e-07	3.74015e-05	9.17874	19	[GAPC1, LOC100778752, LOC100780082, LOC100780166, LOC100782924, LOC100783902, LOC100788090, LOC100789951, LOC100793462, LOC100794734, LOC100797023, LOC100799358, LOC100802730, LOC100803713, LOC100807342, LOC100814192, LOC100815891, LOC100819824, LOC100820155]
GO:0051186	cofactor metabolic process	GO_BiologicalProcess-EBI-UniProt-GOA_25.02.2019_00h00	1.64164e-07	4.5145e-05	5.87219	34	[CAT1, CAT3, CAT4, GST3, GSTU37, GSTa, HEMB, IDH, LOC100777131, LOC100782567, LOC100784258, LOC100786103, LOC100786939, LOC100787210, LOC100789257, LOC100793091, LOC100795412, LOC100797489, LOC100799162, LOC100799223, LOC100800753, LOC100800990, LOC100802238, LOC100808473, LOC100811207, LOC100811402, LOC100812952, LOC100816213, LOC100816306, LOC100816688, LOC100816737, LOC100817030, LOC100819151,…
GO:0004616	phosphogluconate dehydrogenase (decarboxylating) activity	GO_BiologicalProcess-EBI-UniProt-GOA_25.02.2019_00h00	2.14414e-07	5.85351e-05	100	4	[GND, LOC100796103, LOC100799034, LOC100803740]
GO:0072524	pyridine-containing compound metabolic process	GO_BiologicalProcess-EBI-UniProt-GOA_25.02.2019_00h00	4.2135e-07	0.000114607	20	9	[IDH, LOC100782567, LOC100786103, LOC100799223, LOC100808473, LOC100811402, LOC100816306, LOC100816688, LOC100819151]
GO:0016620	oxidoreductase activity, acting on the aldehyde or oxo group of donors, NAD or NADP as acceptor	GO_BiologicalProcess-EBI-UniProt-GOA_25.02.2019_00h00	5.36515e-07	0.000145395	13.3333	12	[ALDH10A2, ALDH2B5, ALDH2C4, ALDH2C5, ALDH2C8, ALDH6B1, ALDH7B2, GAPC1, LOC100782924, LOC100783902, LOC100789951, LOC100807342]
GO:0034622	cellular protein-containing complex assembly	GO_BiologicalProcess-EBI-UniProt-GOA_25.02.2019_00h00	6.21741e-07	0.00016787	5.45171	35	[LOC100305912, LOC100306645, LOC100500043, LOC100775181, LOC100776929, LOC100777196, LOC100777482, LOC100777933, LOC100778198, LOC100782598, LOC100782902, LOC100783973, LOC100784099, LOC100786189, LOC100786715, LOC100788673, LOC100789561, LOC100790913, LOC100792174, LOC100792317, LOC100797748, LOC100801408, LOC100802805, LOC100803239, LOC100803796, LOC100805203, LOC100811654, LOC100811797, LOC100…
GO:0010498	proteasomal protein catabolic process	GO_BiologicalProcess-EBI-UniProt-GOA_25.02.2019_00h00	7.46218e-07	0.000200733	7.07692	23	[CDC48, LOC100527630, LOC100783508, LOC100786457, LOC100790393, LOC100790425, LOC100790481, LOC100791603, LOC100791893, LOC100793282, LOC100793551, LOC100799770, LOC100799919, LOC100806067, LOC100808731, LOC100816481, LOC100817821, LOC100817941, LOC100819051, LOC100819784, LOC100820387, LOC102662733, PAE1]
GO:1901565	organonitrogen compound catabolic process	GO_BiologicalProcess-EBI-UniProt-GOA_25.02.2019_00h00	9.25674e-07	0.000248081	4.61983	48	[ALDH6B1, CDC48, GAD, LOC100527630, LOC100777131, LOC100779549, LOC100779667, LOC100783508, LOC100784307, LOC100785544, LOC100785758, LOC100786457, LOC100786939, LOC100787165, LOC100787210, LOC100787563, LOC100790393, LOC100790425, LOC100790481, LOC100791603, LOC100791893, LOC100792467, LOC100792563, LOC100793282, LOC100793551, LOC100799770, LOC100799919, LOC100800163, LOC100800509, LOC100800784,…
GO:0004450	isocitrate dehydrogenase (NADP+) activity	GO_BiologicalProcess-EBI-UniProt-GOA_25.02.2019_00h00	1.0537e-06	0.000281337	80	4	[IDH, LOC100786103, LOC100816688, LOC100819151]
GO:0006102	isocitrate metabolic process	GO_BiologicalProcess-EBI-UniProt-GOA_25.02.2019_00h00	1.0537e-06	0.000281337	80	4	[IDH, LOC100786103, LOC100816688, LOC100819151]
GO:0019362	pyridine nucleotide metabolic process	GO_BiologicalProcess-EBI-UniProt-GOA_25.02.2019_00h00	1.23463e-06	0.000328412	21.0526	8	[IDH, LOC100782567, LOC100786103, LOC100799223, LOC100808473, LOC100811402, LOC100816688, LOC100819151]
GO:0046496	nicotinamide nucleotide metabolic process	GO_BiologicalProcess-EBI-UniProt-GOA_25.02.2019_00h00	1.23463e-06	0.000328412	21.0526	8	[IDH, LOC100782567, LOC100786103, LOC100799223, LOC100808473, LOC100811402, LOC100816688, LOC100819151]
GO:0043933	protein-containing complex subunit organization	GO_BiologicalProcess-EBI-UniProt-GOA_25.02.2019_00h00	1.83282e-06	0.000485696	4.81221	41	[CDC48, LOC100305912, LOC100306645, LOC100500043, LOC100775181, LOC100776929, LOC100777196, LOC100777482, LOC100777933, LOC100778198, LOC100782598, LOC100782902, LOC100783508, LOC100783973, LOC100784099, LOC100786189, LOC100786715, LOC100788673, LOC100789561, LOC100789778, LOC100790913, LOC100791603, LOC100792174, LOC100792317, LOC100797423, LOC100797748, LOC100801408, LOC100802805, LOC100803239,…
GO:0006542	glutamine biosynthetic process	GO_BiologicalProcess-EBI-UniProt-GOA_25.02.2019_00h00	1.90537e-06	0.000503017	45.4545	5	[GS, GS-2, GS1-GAMMA, LOC100780873, LOC100817922]
GO:0006511	ubiquitin-dependent protein catabolic process	GO_BiologicalProcess-EBI-UniProt-GOA_25.02.2019_00h00	1.93186e-06	0.00050808	5.76541	29	[CDC48, LOC100527630, LOC100779549, LOC100779667, LOC100783508, LOC100786457, LOC100790393, LOC100790425, LOC100790481, LOC100791603, LOC100791893, LOC100793282, LOC100793551, LOC100799770, LOC100799919, LOC100802120, LOC100806067, LOC100807315, LOC100808731, LOC100814379, LOC100814792, LOC100816481, LOC100817821, LOC100817941, LOC100819051, LOC100819784, LOC100820387, LOC102662733, PAE1]
GO:0006732	coenzyme metabolic process	GO_BiologicalProcess-EBI-UniProt-GOA_25.02.2019_00h00	2.01388e-06	0.000527636	7.69231	19	[IDH, LOC100782567, LOC100786103, LOC100786939, LOC100787210, LOC100789257, LOC100793091, LOC100797489, LOC100799223, LOC100800990, LOC100808473, LOC100811207, LOC100811402, LOC100812952, LOC100816213, LOC100816306, LOC100816688, LOC100816737, LOC100819151]
GO:0019200	carbohydrate kinase activity	GO_BiologicalProcess-EBI-UniProt-GOA_25.02.2019_00h00	2.18721e-06	0.000568675	14.4928	10	[LOC100776597, LOC100778752, LOC100780082, LOC100782857, LOC100797023, LOC100800863, LOC100803713, LOC100814192, LOC100818755, LOC100819847]
GO:0006886	intracellular protein transport	GO_BiologicalProcess-EBI-UniProt-GOA_25.02.2019_00h00	2.18429e-06	0.0005701	4.84262	40	[CDC48, LOC100305599, LOC100500606, LOC100783508, LOC100786715, LOC100787129, LOC100788022, LOC100788673, LOC100788968, LOC100789177, LOC100789362, LOC100789747, LOC100790120, LOC100790904, LOC100791603, LOC100791801, LOC100793134, LOC100797258, LOC100797267, LOC100797423, LOC100797622, LOC100799770, LOC100800991, LOC100802469, LOC100805995, LOC100806067, LOC100807007, LOC100807404, LOC100810009,…
GO:0065003	protein-containing complex assembly	GO_BiologicalProcess-EBI-UniProt-GOA_25.02.2019_00h00	2.8411e-06	0.000735845	5.03497	36	[LOC100305912, LOC100306645, LOC100500043, LOC100775181, LOC100776929, LOC100777196, LOC100777482, LOC100777933, LOC100778198, LOC100782598, LOC100782902, LOC100783973, LOC100784099, LOC100786189, LOC100786715, LOC100788673, LOC100789561, LOC100789778, LOC100790913, LOC100792174, LOC100792317, LOC100797748, LOC100801408, LOC100802805, LOC100803239, LOC100803796, LOC100805203, LOC100811654, LOC100…
GO:0022613	ribonucleoprotein complex biogenesis	GO_BiologicalProcess-EBI-UniProt-GOA_25.02.2019_00h00	2.98112e-06	0.000769129	5.42907	31	[LOC100305912, LOC100499757, LOC100500043, LOC100775181, LOC100777196, LOC100777482, LOC100777933, LOC100782598, LOC100782902, LOC100783973, LOC100784099, LOC100786189, LOC100789561, LOC100790913, LOC100792174, LOC100792317, LOC100797423, LOC100797748, LOC100801408, LOC100802805, LOC100803239, LOC100803796, LOC100805203, LOC100808580, LOC100811654, LOC100811797, LOC100815571, LOC100815850, LOC100…
GO:0009877	nodulation	GO_BiologicalProcess-EBI-UniProt-GOA_25.02.2019_00h00	3.2083e-06	0.000824534	41.6667	5	[GMN56, LBC3, LOC100784860, NGM-16, SS]
GO:0009117	nucleotide metabolic process	GO_BiologicalProcess-EBI-UniProt-GOA_25.02.2019_00h00	4.18113e-06	0.00107037	6.58683	22	[IDH, LOC100037484, LOC100306603, LOC100782567, LOC100786103, LOC100788501, LOC100789257, LOC100793091, LOC100799223, LOC100800526, LOC100800990, LOC100803116, LOC100807226, LOC100808473, LOC100811207, LOC100811402, LOC100816688, LOC100816737, LOC100817607, LOC100818572, LOC100819151, LOC547870]
GO:0006112	energy reserve metabolic process	GO_BiologicalProcess-EBI-UniProt-GOA_25.02.2019_00h00	4.41567e-06	0.001126	21.875	7	[LOC100780166, LOC100789920, LOC100790112, LOC100793021, LOC100794066, LOC100802730, LOC100814910]
GO:0005977	glycogen metabolic process	GO_BiologicalProcess-EBI-UniProt-GOA_25.02.2019_00h00	4.41567e-06	0.001126	21.875	7	[LOC100780166, LOC100789920, LOC100790112, LOC100793021, LOC100794066, LOC100802730, LOC100814910]
GO:0042273	ribosomal large subunit biogenesis	GO_BiologicalProcess-EBI-UniProt-GOA_25.02.2019_00h00	4.91702e-06	0.00124892	9.33333	14	[LOC100305912, LOC100500043, LOC100777196, LOC100777482, LOC100777933, LOC100782902, LOC100786189, LOC100789561, LOC100792174, LOC100792317, LOC100808580, LOC100811654, LOC100815571, LOC100817746]
GO:0006753	nucleoside phosphate metabolic process	GO_BiologicalProcess-EBI-UniProt-GOA_25.02.2019_00h00	5.30382e-06	0.00134187	6.48968	22	[IDH, LOC100037484, LOC100306603, LOC100782567, LOC100786103, LOC100788501, LOC100789257, LOC100793091, LOC100799223, LOC100800526, LOC100800990, LOC100803116, LOC100807226, LOC100808473, LOC100811207, LOC100811402, LOC100816688, LOC100816737, LOC100817607, LOC100818572, LOC100819151, LOC547870]
GO:0032268	regulation of cellular protein metabolic process	GO_BiologicalProcess-EBI-UniProt-GOA_25.02.2019_00h00	5.81897e-06	0.00146638	4.94506	36	[EF1BGAMMA3, EF1BGAMMA4, ELF1B, KTI-3, KTI1, LOC100499978, LOC100500606, LOC100527190, LOC100775181, LOC100775688, LOC100777627, LOC100781275, LOC100781892, LOC100782598, LOC100783618, LOC100783973, LOC100784099, LOC100786969, LOC100789058, LOC100790913, LOC100795680, LOC100797748, LOC100801611, LOC100802805, LOC100803796, LOC100804251, LOC100805203, LOC100811209, LOC100811589, LOC100811797, LOC1…
GO:0051603	proteolysis involved in cellular protein catabolic process	GO_BiologicalProcess-EBI-UniProt-GOA_25.02.2019_00h00	6.81218e-06	0.00170304	4.97804	34	[CDC48, LOC100527630, LOC100779549, LOC100779667, LOC100783508, LOC100784307, LOC100785758, LOC100786457, LOC100787165, LOC100790393, LOC100790425, LOC100790481, LOC100791603, LOC100791893, LOC100793282, LOC100793551, LOC100799770, LOC100799919, LOC100800163, LOC100800784, LOC100802120, LOC100806067, LOC100807315, LOC100808731, LOC100814379, LOC100814792, LOC100816481, LOC100817821, LOC100817941,…
GO:0019520	aldonic acid metabolic process	GO_BiologicalProcess-EBI-UniProt-GOA_25.02.2019_00h00	7.12549e-06	0.00177425	57.1429	4	[GND, LOC100796103, LOC100799034, LOC100803740]
GO:0019521	D-gluconate metabolic process	GO_BiologicalProcess-EBI-UniProt-GOA_25.02.2019_00h00	7.12549e-06	0.00177425	57.1429	4	[GND, LOC100796103, LOC100799034, LOC100803740]
GO:0042084	5-methyltetrahydrofolate-dependent methyltransferase activity	GO_BiologicalProcess-EBI-UniProt-GOA_25.02.2019_00h00	7.12549e-06	0.00177425	57.1429	4	[LOC100776541, LOC100779947, LOC100811317, LOC547643]
GO:0008705	methionine synthase activity	GO_BiologicalProcess-EBI-UniProt-GOA_25.02.2019_00h00	7.12549e-06	0.00177425	57.1429	4	[LOC100776541, LOC100779947, LOC100811317, LOC547643]
GO:0044282	small molecule catabolic process	GO_BiologicalProcess-EBI-UniProt-GOA_25.02.2019_00h00	7.36403e-06	0.00182628	7.03704	19	[ALDH6B1, GAD, LOC100500596, LOC100776777, LOC100778257, LOC100780166, LOC100786939, LOC100787210, LOC100787563, LOC100794734, LOC100799358, LOC100800509, LOC100802730, LOC100812952, LOC100816213, LOC100816644, LOC100819824, LOC100820155, LOC547735]
GO:0043891	glyceraldehyde-3-phosphate dehydrogenase (NAD(P)+) (phosphorylating) activity	GO_BiologicalProcess-EBI-UniProt-GOA_25.02.2019_00h00	7.82446e-06	0.00193264	35.7143	5	[GAPC1, LOC100782924, LOC100783902, LOC100789951, LOC100807342]
GO:0004365	glyceraldehyde-3-phosphate dehydrogenase (NAD+) (phosphorylating) activity	GO_BiologicalProcess-EBI-UniProt-GOA_25.02.2019_00h00	7.82446e-06	0.00193264	35.7143	5	[GAPC1, LOC100782924, LOC100783902, LOC100789951, LOC100807342]
GO:0046835	carbohydrate phosphorylation	GO_BiologicalProcess-EBI-UniProt-GOA_25.02.2019_00h00	8.56752e-06	0.00210761	12.5	10	[LOC100776597, LOC100778752, LOC100780082, LOC100782857, LOC100797023, LOC100800863, LOC100803713, LOC100814192, LOC100818755, LOC100819847]
GO:0046907	intracellular transport	GO_BiologicalProcess-EBI-UniProt-GOA_25.02.2019_00h00	1.00958e-05	0.00246338	4.4	44	[CDC48, LOC100305599, LOC100500606, LOC100778815, LOC100783508, LOC100785260, LOC100786715, LOC100787129, LOC100788022, LOC100788673, LOC100788968, LOC100789177, LOC100789362, LOC100789747, LOC100790120, LOC100790904, LOC100791603, LOC100791801, LOC100793134, LOC100797258, LOC100797267, LOC100797423, LOC100797622, LOC100799770, LOC100800991, LOC100802075, LOC100802469, LOC100805995, LOC100806067,…
GO:0006541	glutamine metabolic process	GO_BiologicalProcess-EBI-UniProt-GOA_25.02.2019_00h00	1.0799e-05	0.00262415	16	8	[GS, GS-2, GS1-GAMMA, LOC100780873, LOC100788806, LOC100817922, LOC100818572, LOC100819867]
GO:0015031	protein transport	GO_BiologicalProcess-EBI-UniProt-GOA_25.02.2019_00h00	1.17684e-05	0.00284796	4.35213	44	[CDC48, LOC100305599, LOC100500606, LOC100778815, LOC100783508, LOC100784639, LOC100785260, LOC100786715, LOC100787129, LOC100788022, LOC100788673, LOC100788968, LOC100789177, LOC100789362, LOC100789747, LOC100790120, LOC100790904, LOC100791603, LOC100791801, LOC100793134, LOC100797258, LOC100797267, LOC100797423, LOC100797622, LOC100799770, LOC100800991, LOC100802469, LOC100805995, LOC100806067,…
GO:0015977	carbon fixation	GO_BiologicalProcess-EBI-UniProt-GOA_25.02.2019_00h00	1.22625e-05	0.00295527	24	6	[PEPC16, PEPC4, PEPC7, PPC1, RBCS-1, rbcL]
GO:0006000	fructose metabolic process	GO_BiologicalProcess-EBI-UniProt-GOA_25.02.2019_00h00	1.22625e-05	0.00295527	24	6	[LOC100778752, LOC100780082, LOC100788090, LOC100797023, LOC100803713, LOC100814192]
GO:0044257	cellular protein catabolic process	GO_BiologicalProcess-EBI-UniProt-GOA_25.02.2019_00h00	1.23788e-05	0.00297091	4.91329	34	[CDC48, LOC100527630, LOC100779549, LOC100779667, LOC100783508, LOC100784307, LOC100785758, LOC100786457, LOC100787165, LOC100790393, LOC100790425, LOC100790481, LOC100791603, LOC100791893, LOC100793282, LOC100793551, LOC100799770, LOC100799919, LOC100800163, LOC100800784, LOC100802120, LOC100806067, LOC100807315, LOC100808731, LOC100814379, LOC100814792, LOC100816481, LOC100817821, LOC100817941,…
GO:0045184	establishment of protein localization	GO_BiologicalProcess-EBI-UniProt-GOA_25.02.2019_00h00	1.29798e-05	0.00310218	4.32645	44	[CDC48, LOC100305599, LOC100500606, LOC100778815, LOC100783508, LOC100784639, LOC100785260, LOC100786715, LOC100787129, LOC100788022, LOC100788673, LOC100788968, LOC100789177, LOC100789362, LOC100789747, LOC100790120, LOC100790904, LOC100791603, LOC100791801, LOC100793134, LOC100797258, LOC100797267, LOC100797423, LOC100797622, LOC100799770, LOC100800991, LOC100802469, LOC100805995, LOC100806067,…
GO:0034613	cellular protein localization	GO_BiologicalProcess-EBI-UniProt-GOA_25.02.2019_00h00	1.40302e-05	0.00332515	4.38775	43	[CDC48, LOC100305599, LOC100500606, LOC100780276, LOC100780976, LOC100783508, LOC100785709, LOC100786715, LOC100787129, LOC100788022, LOC100788673, LOC100788968, LOC100789177, LOC100789362, LOC100789747, LOC100790120, LOC100790904, LOC100791603, LOC100791801, LOC100793134, LOC100797258, LOC100797267, LOC100797423, LOC100797622, LOC100799770, LOC100800991, LOC100802469, LOC100805995, LOC100806067,…
GO:0042085	5-methyltetrahydropteroyltri-L-glutamate-dependent methyltransferase activity	GO_BiologicalProcess-EBI-UniProt-GOA_25.02.2019_00h00	1.40073e-05	0.00333373	50	4	[LOC100776541, LOC100779947, LOC100811317, LOC547643]
GO:0003871	5-methyltetrahydropteroyltriglutamate-homocysteine S-methyltransferase activity	GO_BiologicalProcess-EBI-UniProt-GOA_25.02.2019_00h00	1.40073e-05	0.00333373	50	4	[LOC100776541, LOC100779947, LOC100811317, LOC547643]
GO:0070727	cellular macromolecule localization	GO_BiologicalProcess-EBI-UniProt-GOA_25.02.2019_00h00	1.49243e-05	0.00352213	4.36548	43	[CDC48, LOC100305599, LOC100500606, LOC100780276, LOC100780976, LOC100783508, LOC100785709, LOC100786715, LOC100787129, LOC100788022, LOC100788673, LOC100788968, LOC100789177, LOC100789362, LOC100789747, LOC100790120, LOC100790904, LOC100791603, LOC100791801, LOC100793134, LOC100797258, LOC100797267, LOC100797423, LOC100797622, LOC100799770, LOC100800991, LOC100802469, LOC100805995, LOC100806067,…
GO:0016615	malate dehydrogenase activity	GO_BiologicalProcess-EBI-UniProt-GOA_25.02.2019_00h00	1.56516e-05	0.00367814	23.0769	6	[LOC100782567, LOC100783173, LOC100784112, LOC100796117, LOC100811402, LOC100814078]
GO:0006739	NADP metabolic process	GO_BiologicalProcess-EBI-UniProt-GOA_25.02.2019_00h00	2.29208e-05	0.00536346	29.4118	5	[IDH, LOC100786103, LOC100808473, LOC100816688, LOC100819151]
GO:0006108	malate metabolic process	GO_BiologicalProcess-EBI-UniProt-GOA_25.02.2019_00h00	2.46901e-05	0.00575278	21.4286	6	[LOC100782567, LOC100783173, LOC100784112, LOC100796117, LOC100811402, LOC100814078]
GO:0008104	protein localization	GO_BiologicalProcess-EBI-UniProt-GOA_25.02.2019_00h00	2.73588e-05	0.00634723	4.08696	47	[CDC48, LOC100305599, LOC100500606, LOC100778815, LOC100780276, LOC100780976, LOC100783508, LOC100784639, LOC100785260, LOC100785709, LOC100786715, LOC100787129, LOC100788022, LOC100788673, LOC100788968, LOC100789177, LOC100789362, LOC100789747, LOC100790120, LOC100790904, LOC100791603, LOC100791801, LOC100793134, LOC100797258, LOC100797267, LOC100797423, LOC100797622, LOC100799770, LOC100800991,…
GO:0050821	protein stabilization	GO_BiologicalProcess-EBI-UniProt-GOA_25.02.2019_00h00	3.11743e-05	0.00720126	27.7778	5	[HSP90-1, HSP90-2, LOC100784477, LOC100807416, LOC100811234]
GO:0016624	oxidoreductase activity, acting on the aldehyde or oxo group of donors, disulfide as acceptor	GO_BiologicalProcess-EBI-UniProt-GOA_25.02.2019_00h00	3.11743e-05	0.00720126	27.7778	5	[LOC100781680, LOC100786978, LOC100793091, LOC100811207, LOC100816737]
GO:0051645	Golgi localization	GO_BiologicalProcess-EBI-UniProt-GOA_25.02.2019_00h00	3.93198e-05	0.00900424	75	3	[LOC100778815, LOC100785260, LOC100806837]
GO:0051230	spindle disassembly	GO_BiologicalProcess-EBI-UniProt-GOA_25.02.2019_00h00	4.05982e-05	0.00925639	40	4	[CDC48, LOC100783508, LOC100791603, LOC100806067]
GO:0097352	autophagosome maturation	GO_BiologicalProcess-EBI-UniProt-GOA_25.02.2019_00h00	4.05982e-05	0.00925639	40	4	[CDC48, LOC100783508, LOC100791603, LOC100806067]
GO:0051228	mitotic spindle disassembly	GO_BiologicalProcess-EBI-UniProt-GOA_25.02.2019_00h00	4.05982e-05	0.00925639	40	4	[CDC48, LOC100783508, LOC100791603, LOC100806067]
GO:0006418	tRNA aminoacylation for protein translation	GO_BiologicalProcess-EBI-UniProt-GOA_25.02.2019_00h00	4.61476e-05	0.0104294	11.5385	9	[ARGS, LOC100777060, LOC100779769, LOC100781350, LOC100806939, LOC100809656, LOC100809851, LOC100809861, LOC100810476]
GO:0006733	oxidoreduction coenzyme metabolic process	GO_BiologicalProcess-EBI-UniProt-GOA_25.02.2019_00h00	4.81229e-05	0.0108277	13.1148	8	[IDH, LOC100782567, LOC100786103, LOC100799223, LOC100808473, LOC100811402, LOC100816688, LOC100819151]
GO:0015833	peptide transport	GO_BiologicalProcess-EBI-UniProt-GOA_25.02.2019_00h00	4.97805e-05	0.0111508	4.05771	45	[CDC48, LOC100305599, LOC100500606, LOC100778815, LOC100783508, LOC100784639, LOC100785260, LOC100786715, LOC100787129, LOC100788022, LOC100788673, LOC100788968, LOC100789177, LOC100789362, LOC100789747, LOC100790120, LOC100790904, LOC100791180, LOC100791603, LOC100791801, LOC100793134, LOC100797258, LOC100797267, LOC100797423, LOC100797622, LOC100799770, LOC100800991, LOC100802469, LOC100805995,…
GO:0016052	carbohydrate catabolic process	GO_BiologicalProcess-EBI-UniProt-GOA_25.02.2019_00h00	5.08769e-05	0.0113455	5.46318	23	[GAPC1, LOC100037452, LOC100775219, LOC100776597, LOC100780166, LOC100782857, LOC100782924, LOC100783902, LOC100787663, LOC100789951, LOC100794734, LOC100799358, LOC100800863, LOC100802730, LOC100803925, LOC100807342, LOC100811084, LOC100815070, LOC100818193, LOC100818755, LOC100819824, LOC100819847, LOC100820155]
GO:0051649	establishment of localization in cell	GO_BiologicalProcess-EBI-UniProt-GOA_25.02.2019_00h00	5.3844e-05	0.0118995	4.11215	44	[CDC48, LOC100305599, LOC100500606, LOC100778815, LOC100783508, LOC100785260, LOC100786715, LOC100787129, LOC100788022, LOC100788673, LOC100788968, LOC100789177, LOC100789362, LOC100789747, LOC100790120, LOC100790904, LOC100791603, LOC100791801, LOC100793134, LOC100797258, LOC100797267, LOC100797423, LOC100797622, LOC100799770, LOC100800991, LOC100802075, LOC100802469, LOC100805995, LOC100806067,…
GO:0031647	regulation of protein stability	GO_BiologicalProcess-EBI-UniProt-GOA_25.02.2019_00h00	5.44312e-05	0.0119749	25	5	[HSP90-1, HSP90-2, LOC100784477, LOC100807416, LOC100811234]
GO:0008172	S-methyltransferase activity	GO_BiologicalProcess-EBI-UniProt-GOA_25.02.2019_00h00	6.27084e-05	0.0137331	36.3636	4	[LOC100776541, LOC100779947, LOC100811317, LOC547643]
GO:0004448	isocitrate dehydrogenase activity	GO_BiologicalProcess-EBI-UniProt-GOA_25.02.2019_00h00	6.27084e-05	0.0137331	36.3636	4	[IDH, LOC100786103, LOC100816688, LOC100819151]
GO:0022607	cellular component assembly	GO_BiologicalProcess-EBI-UniProt-GOA_25.02.2019_00h00	6.76985e-05	0.0147583	4.23453	39	[LOC100305912, LOC100306645, LOC100500043, LOC100775181, LOC100776929, LOC100777196, LOC100777482, LOC100777933, LOC100778198, LOC100782598, LOC100782902, LOC100783973, LOC100784099, LOC100786189, LOC100786715, LOC100788673, LOC100788765, LOC100789561, LOC100789778, LOC100790913, LOC100792174, LOC100792317, LOC100797748, LOC100801408, LOC100802004, LOC100802805, LOC100803239, LOC100803796, LOC100…
GO:0006563	L-serine metabolic process	GO_BiologicalProcess-EBI-UniProt-GOA_25.02.2019_00h00	7.01774e-05	0.0152285	23.8095	5	[LOC100793819, LOC100806526, LOC100812952, LOC100816213, LOC100817949]
GO:0072521	purine-containing compound metabolic process	GO_BiologicalProcess-EBI-UniProt-GOA_25.02.2019_00h00	8.03419e-05	0.0171932	6.61157	16	[LOC100037484, LOC100786939, LOC100787210, LOC100787563, LOC100789257, LOC100793091, LOC100800526, LOC100800990, LOC100805930, LOC100809727, LOC100811207, LOC100816644, LOC100816737, LOC100817607, LOC100818572, LOC547870]
GO:0043650	dicarboxylic acid biosynthetic process	GO_BiologicalProcess-EBI-UniProt-GOA_25.02.2019_00h00	8.92123e-05	0.0190022	22.7273	5	[DHPS1, LOC100797019, LOC100809016, LOC100815931, LOC100819513]
GO:0072523	purine-containing compound catabolic process	GO_BiologicalProcess-EBI-UniProt-GOA_25.02.2019_00h00	8.92123e-05	0.0190022	22.7273	5	[LOC100786939, LOC100787210, LOC100787563, LOC100809727, LOC100816644]
GO:0043038	amino acid activation	GO_BiologicalProcess-EBI-UniProt-GOA_25.02.2019_00h00	9.1192e-05	0.0193327	10.5882	9	[ARGS, LOC100777060, LOC100779769, LOC100781350, LOC100806939, LOC100809656, LOC100809851, LOC100809861, LOC100810476]
GO:0043039	tRNA aminoacylation	GO_BiologicalProcess-EBI-UniProt-GOA_25.02.2019_00h00	9.1192e-05	0.0193327	10.5882	9	[ARGS, LOC100777060, LOC100779769, LOC100781350, LOC100806939, LOC100809656, LOC100809851, LOC100809861, LOC100810476]
GO:0030060	L-malate dehydrogenase activity	GO_BiologicalProcess-EBI-UniProt-GOA_25.02.2019_00h00	9.24584e-05	0.0195087	33.3333	4	[LOC100782567, LOC100783173, LOC100811402, LOC100814078]
GO:0070925	organelle assembly	GO_BiologicalProcess-EBI-UniProt-GOA_25.02.2019_00h00	0.000117428	0.0245425	6.4	16	[LOC100305912, LOC100500043, LOC100777196, LOC100777482, LOC100777933, LOC100782902, LOC100786189, LOC100789561, LOC100792174, LOC100792317, LOC100801408, LOC100803239, LOC100811654, LOC100815571, LOC100815850, LOC100817746]
GO:0009067	aspartate family amino acid biosynthetic process	GO_BiologicalProcess-EBI-UniProt-GOA_25.02.2019_00h00	0.000120909	0.025149	13.4615	7	[DHPS1, LOC100776541, LOC100779947, LOC100788806, LOC100797489, LOC100811317, LOC547643]
GO:0006573	valine metabolic process	GO_BiologicalProcess-EBI-UniProt-GOA_25.02.2019_00h00	0.000131275	0.0270427	30.7692	4	[ALDH6B1, LOC100789879, LOC100799921, LOC100810297]
GO:0044265	cellular macromolecule catabolic process	GO_BiologicalProcess-EBI-UniProt-GOA_25.02.2019_00h00	0.000136852	0.0280546	4.17607	37	[CDC48, LOC100527630, LOC100779549, LOC100779667, LOC100783508, LOC100784307, LOC100785758, LOC100786457, LOC100787165, LOC100790393, LOC100790425, LOC100790481, LOC100791603, LOC100791893, LOC100793282, LOC100793551, LOC100794481, LOC100799770, LOC100799919, LOC100800163, LOC100800784, LOC100802120, LOC100802766, LOC100806067, LOC100807315, LOC100808731, LOC100809534, LOC100814379, LOC100814792,…
GO:0044403	symbiont process	GO_BiologicalProcess-EBI-UniProt-GOA_25.02.2019_00h00	0.00013895	0.0283458	20.8333	5	[GMN56, LBC3, LOC100784860, NGM-16, SS]
GO:0061615	glycolytic process through fructose-6-phosphate	GO_BiologicalProcess-EBI-UniProt-GOA_25.02.2019_00h00	0.000170622	0.0346362	20	5	[LOC100776597, LOC100782857, LOC100800863, LOC100818755, LOC100819847]
GO:0003872	6-phosphofructokinase activity	GO_BiologicalProcess-EBI-UniProt-GOA_25.02.2019_00h00	0.000170622	0.0346362	20	5	[LOC100776597, LOC100782857, LOC100800863, LOC100818755, LOC100819847]
GO:0010162	seed dormancy process	GO_BiologicalProcess-EBI-UniProt-GOA_25.02.2019_00h00	0.000180655	0.0364924	28.5714	4	[GAI1, HDT1, LOC100784374, LOC100812152]
GO:0004096	catalase activity	GO_BiologicalProcess-EBI-UniProt-GOA_25.02.2019_00h00	0.000190331	0.0382566	50	3	[CAT1, CAT3, CAT4]
GO:0019637	organophosphate metabolic process	GO_BiologicalProcess-EBI-UniProt-GOA_25.02.2019_00h00	0.000196367	0.0392733	4.38472	31	[IDH, LOC100037484, LOC100306603, LOC100776597, LOC100782567, LOC100782857, LOC100786103, LOC100788090, LOC100788501, LOC100789257, LOC100793091, LOC100799223, LOC100799358, LOC100800526, LOC100800990, LOC100802347, LOC100803116, LOC100807226, LOC100808473, LOC100811207, LOC100811402, LOC100816688, LOC100816737, LOC100817415, LOC100817607, LOC100818572, LOC100818755, LOC100819151, LOC100819824, L…
GO:0009086	methionine biosynthetic process	GO_BiologicalProcess-EBI-UniProt-GOA_25.02.2019_00h00	0.000207519	0.0412963	19.2308	5	[LOC100776541, LOC100779947, LOC100797489, LOC100811317, LOC547643]
GO:0042278	purine nucleoside metabolic process	GO_BiologicalProcess-EBI-UniProt-GOA_25.02.2019_00h00	0.000217765	0.0431174	12.2807	7	[LOC100037484, LOC100786939, LOC100787210, LOC100787563, LOC100800526, LOC100816644, LOC547870]
GO:0031407	oxylipin metabolic process	GO_BiologicalProcess-EBI-UniProt-GOA_25.02.2019_00h00	0.000232374	0.0457777	14.6341	6	[LOC100800451, LOC100802459, LOC100803358, LOC547835, LOX1.1, LOXB1]
GO:0031408	oxylipin biosynthetic process	GO_BiologicalProcess-EBI-UniProt-GOA_25.02.2019_00h00	0.000232374	0.0457777	14.6341	6	[LOC100800451, LOC100802459, LOC100803358, LOC547835, LOX1.1, LOXB1]
GO:0010431	seed maturation	GO_BiologicalProcess-EBI-UniProt-GOA_25.02.2019_00h00	0.000242156	0.0474626	26.6667	4	[GAI1, HDT1, LOC100784374, LOC100812152]
GO:0006152	purine nucleoside catabolic process	GO_BiologicalProcess-EBI-UniProt-GOA_25.02.2019_00h00	0.000242156	0.0474626	26.6667	4	[LOC100786939, LOC100787210, LOC100787563, LOC100816644]
GO:0006555	methionine metabolic process	GO_BiologicalProcess-EBI-UniProt-GOA_25.02.2019_00h00	0.000250192	0.0485373	18.5185	5	[LOC100776541, LOC100779947, LOC100797489, LOC100811317, LOC547643]
GO:0006631	fatty acid metabolic process	GO_BiologicalProcess-EBI-UniProt-GOA_25.02.2019_00h00	0.000258049	0.0498035	6.51163	14	[ACPD, LOC100499916, LOC100500596, LOC100776777, LOC100778257, LOC100800451, LOC100802459, LOC100803358, LOC100809809, LOC547735, LOC547835, LOX1.1, LOXB1, MT2]
GO:0005985	sucrose metabolic process	GO_BiologicalProcess-EBI-UniProt-GOA_25.02.2019_00h00	0.000266209	0.0511121	14.2857	6	[LOC100788090, LOC100798787, LOC100802045, LOC100806761, LOC100819730, SS]
GO:0006084	acetyl-CoA metabolic process	GO_BiologicalProcess-EBI-UniProt-GOA_25.02.2019_00h00	0.000299214	0.0571499	17.8571	5	[LOC100789257, LOC100793091, LOC100800990, LOC100811207, LOC100816737]
GO:0008865	fructokinase activity	GO_BiologicalProcess-EBI-UniProt-GOA_25.02.2019_00h00	0.000299214	0.0571499	17.8571	5	[LOC100778752, LOC100780082, LOC100797023, LOC100803713, LOC100814192]
GO:0006097	glyoxylate cycle	GO_BiologicalProcess-EBI-UniProt-GOA_25.02.2019_00h00	0.000327735	0.0622697	42.8571	3	[IDH, LOC100782820, LOC100813906]
GO:0046487	glyoxylate metabolic process	GO_BiologicalProcess-EBI-UniProt-GOA_25.02.2019_00h00	0.000327735	0.0622697	42.8571	3	[IDH, LOC100782820, LOC100813906]
GO:0008443	phosphofructokinase activity	GO_BiologicalProcess-EBI-UniProt-GOA_25.02.2019_00h00	0.000355183	0.0667744	17.2414	5	[LOC100776597, LOC100782857, LOC100800863, LOC100818755, LOC100819847]
GO:0030163	protein catabolic process	GO_BiologicalProcess-EBI-UniProt-GOA_25.02.2019_00h00	0.000357591	0.0668696	4.10628	34	[CDC48, LOC100527630, LOC100779549, LOC100779667, LOC100783508, LOC100784307, LOC100785758, LOC100786457, LOC100787165, LOC100790393, LOC100790425, LOC100790481, LOC100791603, LOC100791893, LOC100793282, LOC100793551, LOC100799770, LOC100799919, LOC100800163, LOC100800784, LOC100802120, LOC100806067, LOC100807315, LOC100808731, LOC100814379, LOC100814792, LOC100816481, LOC100817821, LOC100817941,…
GO:0009069	serine family amino acid metabolic process	GO_BiologicalProcess-EBI-UniProt-GOA_25.02.2019_00h00	0.000360826	0.0671136	9.87654	8	[LOC100777131, LOC100793819, LOC100800509, LOC100806526, LOC100812952, LOC100816213, LOC100817949, OAS-TL1]
GO:0071695	anatomical structure maturation	GO_BiologicalProcess-EBI-UniProt-GOA_25.02.2019_00h00	0.000407988	0.0750698	23.5294	4	[GAI1, HDT1, LOC100784374, LOC100812152]
GO:0006085	acetyl-CoA biosynthetic process	GO_BiologicalProcess-EBI-UniProt-GOA_25.02.2019_00h00	0.000407988	0.0750698	23.5294	4	[LOC100789257, LOC100793091, LOC100811207, LOC100816737]
GO:0004396	hexokinase activity	GO_BiologicalProcess-EBI-UniProt-GOA_25.02.2019_00h00	0.000418716	0.0766251	16.6667	5	[LOC100778752, LOC100780082, LOC100797023, LOC100803713, LOC100814192]
GO:0009066	aspartate family amino acid metabolic process	GO_BiologicalProcess-EBI-UniProt-GOA_25.02.2019_00h00	0.000494461	0.089992	10.7692	7	[DHPS1, LOC100776541, LOC100779947, LOC100788806, LOC100797489, LOC100811317, LOC547643]
GO:0046113	nucleobase catabolic process	GO_BiologicalProcess-EBI-UniProt-GOA_25.02.2019_00h00	0.000515972	0.092875	37.5	3	[ALDH6B1, LOC100792563, LOC100809727]
GO:0034284	response to monosaccharide	GO_BiologicalProcess-EBI-UniProt-GOA_25.02.2019_00h00	0.000515972	0.092875	37.5	3	[LOC100782857, LOC100800863, LOC100819847]
GO:0009746	response to hexose	GO_BiologicalProcess-EBI-UniProt-GOA_25.02.2019_00h00	0.000515972	0.092875	37.5	3	[LOC100782857, LOC100800863, LOC100819847]
GO:0009749	response to glucose	GO_BiologicalProcess-EBI-UniProt-GOA_25.02.2019_00h00	0.000515972	0.092875	37.5	3	[LOC100782857, LOC100800863, LOC100819847]
GO:0047334	diphosphate-fructose-6-phosphate 1-phosphotransferase activity	GO_BiologicalProcess-EBI-UniProt-GOA_25.02.2019_00h00	0.000515972	0.092875	37.5	3	[LOC100782857, LOC100800863, LOC100819847]
GO:0009112	nucleobase metabolic process	GO_BiologicalProcess-EBI-UniProt-GOA_25.02.2019_00h00	0.000542992	0.0966526	10.6061	7	[ALDH6B1, LOC100037484, LOC100306603, LOC100792563, LOC100805930, LOC100809727, LOC100817607]
GO:0009070	serine family amino acid biosynthetic process	GO_BiologicalProcess-EBI-UniProt-GOA_25.02.2019_00h00	0.000595235	0.105357	10.4478	7	[LOC100777131, LOC100793819, LOC100806526, LOC100812952, LOC100816213, LOC100817949, OAS-TL1]
GO:0004029	aldehyde dehydrogenase (NAD) activity	GO_BiologicalProcess-EBI-UniProt-GOA_25.02.2019_00h00	0.000642074	0.113005	21.0526	4	[ALDH2B5, ALDH2C4, ALDH2C5, ALDH2C8]
GO:0006536	glutamate metabolic process	GO_BiologicalProcess-EBI-UniProt-GOA_25.02.2019_00h00	0.000642074	0.113005	21.0526	4	[GAD, LOC100777131, LOC100815931, LOC100819513]
GO:0072350	tricarboxylic acid metabolic process	GO_BiologicalProcess-EBI-UniProt-GOA_25.02.2019_00h00	0.000642074	0.113005	21.0526	4	[IDH, LOC100786103, LOC100816688, LOC100819151]
GO:0034656	nucleobase-containing small molecule catabolic process	GO_BiologicalProcess-EBI-UniProt-GOA_25.02.2019_00h00	0.000642074	0.113005	21.0526	4	[LOC100786939, LOC100787210, LOC100787563, LOC100816644]
GO:0009164	nucleoside catabolic process	GO_BiologicalProcess-EBI-UniProt-GOA_25.02.2019_00h00	0.000642074	0.113005	21.0526	4	[LOC100786939, LOC100787210, LOC100787563, LOC100816644]
GO:0035384	thioester biosynthetic process	GO_BiologicalProcess-EBI-UniProt-GOA_25.02.2019_00h00	0.000642074	0.113005	21.0526	4	[LOC100789257, LOC100793091, LOC100811207, LOC100816737]
GO:0071616	acyl-CoA biosynthetic process	GO_BiologicalProcess-EBI-UniProt-GOA_25.02.2019_00h00	0.000642074	0.113005	21.0526	4	[LOC100789257, LOC100793091, LOC100811207, LOC100816737]
GO:0042732	D-xylose metabolic process	GO_BiologicalProcess-EBI-UniProt-GOA_25.02.2019_00h00	0.000761567	0.133274	33.3333	3	[LOC100787009, LOC100790835, LOC100819843]
GO:0009099	valine biosynthetic process	GO_BiologicalProcess-EBI-UniProt-GOA_25.02.2019_00h00	0.000761567	0.133274	33.3333	3	[LOC100789879, LOC100799921, LOC100810297]
GO:0006086	acetyl-CoA biosynthetic process from pyruvate	GO_BiologicalProcess-EBI-UniProt-GOA_25.02.2019_00h00	0.000761567	0.133274	33.3333	3	[LOC100793091, LOC100811207, LOC100816737]
GO:0004738	pyruvate dehydrogenase activity	GO_BiologicalProcess-EBI-UniProt-GOA_25.02.2019_00h00	0.000761567	0.133274	33.3333	3	[LOC100793091, LOC100811207, LOC100816737]
GO:0004739	pyruvate dehydrogenase (acetyl-transferring) activity	GO_BiologicalProcess-EBI-UniProt-GOA_25.02.2019_00h00	0.000761567	0.133274	33.3333	3	[LOC100793091, LOC100811207, LOC100816737]
GO:0005978	glycogen biosynthetic process	GO_BiologicalProcess-EBI-UniProt-GOA_25.02.2019_00h00	0.000788984	0.137283	20	4	[LOC100780166, LOC100789920, LOC100802730, LOC100814910]
GO:1903513	endoplasmic reticulum to cytosol transport	GO_BiologicalProcess-EBI-UniProt-GOA_25.02.2019_00h00	0.000788984	0.137283	20	4	[CDC48, LOC100783508, LOC100791603, LOC100806067]
GO:0030970	retrograde protein transport, ER to cytosol	GO_BiologicalProcess-EBI-UniProt-GOA_25.02.2019_00h00	0.000788984	0.137283	20	4	[CDC48, LOC100783508, LOC100791603, LOC100806067]
GO:0006575	cellular modified amino acid metabolic process	GO_BiologicalProcess-EBI-UniProt-GOA_25.02.2019_00h00	0.000902608	0.156151	6.70732	11	[GST3, GSTU37, GSTa, LOC100777131, LOC100783075, LOC100786939, LOC100787210, LOC100797489, LOC100812952, LOC100816213, LOC547951]
GO:0016054	organic acid catabolic process	GO_BiologicalProcess-EBI-UniProt-GOA_25.02.2019_00h00	0.000948718	0.163179	6.66667	11	[ALDH6B1, GAD, LOC100500596, LOC100776777, LOC100778257, LOC100786939, LOC100787210, LOC100800509, LOC100812952, LOC100816213, LOC547735]
GO:0009152	purine ribonucleotide biosynthetic process	GO_BiologicalProcess-EBI-UniProt-GOA_25.02.2019_00h00	0.000997449	0.170564	7.69231	9	[LOC100037484, LOC100789257, LOC100793091, LOC100800526, LOC100811207, LOC100816737, LOC100817607, LOC100818572, LOC547870]
GO:0006564	L-serine biosynthetic process	GO_BiologicalProcess-EBI-UniProt-GOA_25.02.2019_00h00	0.00107055	0.181994	30	3	[LOC100793819, LOC100806526, LOC100817949]
GO:0016458	gene silencing	GO_BiologicalProcess-EBI-UniProt-GOA_25.02.2019_00h00	0.199047	0.199047	4	5	[LOC100792105, LOC100794481, LOC100802766, LOC100804352, LOC100809534]
GO:0007264	small GTPase mediated signal transduction	GO_BiologicalProcess-EBI-UniProt-GOA_25.02.2019_00h00	0.00130189	0.218718	6.84932	10	[LOC100305599, LOC100784639, LOC100789747, LOC100792535, LOC100797258, LOC100805995, LOC100810029, LOC100810759, LOC100813743, LOC547655]
GO:0008235	metalloexopeptidase activity	GO_BiologicalProcess-EBI-UniProt-GOA_25.02.2019_00h00	0.00136999	0.228788	17.3913	4	[LOC100787686, LOC100797187, LOC100803268, LOC100808230]
GO:0072330	monocarboxylic acid biosynthetic process	GO_BiologicalProcess-EBI-UniProt-GOA_25.02.2019_00h00	0.00156379	0.259589	5.65217	13	[ACPD, AOC1, LOC100499916, LOC100800451, LOC100802459, LOC100803116, LOC100803358, LOC100807226, LOC100809809, LOC547835, LOX1.1, LOXB1, MT2]
GO:0010243	response to organonitrogen compound	GO_BiologicalProcess-EBI-UniProt-GOA_25.02.2019_00h00	0.00158802	0.262023	7.2	9	[CDC48, LOC100037452, LOC100783508, LOC100791603, LOC100799770, LOC100806067, LOC100812952, LOC100816213, LOC100818193]
GO:1901658	glycosyl compound catabolic process	GO_BiologicalProcess-EBI-UniProt-GOA_25.02.2019_00h00	0.0016162	0.26344	16.6667	4	[LOC100786939, LOC100787210, LOC100787563, LOC100816644]
GO:0006164	purine nucleotide biosynthetic process	GO_BiologicalProcess-EBI-UniProt-GOA_25.02.2019_00h00	0.00167825	0.271877	7.14286	9	[LOC100037484, LOC100789257, LOC100793091, LOC100800526, LOC100811207, LOC100816737, LOC100817607, LOC100818572, LOC547870]
GO:0030433	ubiquitin-dependent ERAD pathway	GO_BiologicalProcess-EBI-UniProt-GOA_25.02.2019_00h00	0.00181233	0.289972	12.1951	5	[CDC48, LOC100783508, LOC100791603, LOC100799770, LOC100806067]
GO:0004617	phosphoglycerate dehydrogenase activity	GO_BiologicalProcess-EBI-UniProt-GOA_25.02.2019_00h00	0.00190051	0.302181	25	3	[LOC100793819, LOC100806526, LOC100817949]
GO:0042254	ribosome biogenesis	GO_BiologicalProcess-EBI-UniProt-GOA_25.02.2019_00h00	0.00213	0.33654	4.58716	20	[LOC100305912, LOC100499757, LOC100500043, LOC100777196, LOC100777482, LOC100777933, LOC100782902, LOC100786189, LOC100789561, LOC100792174, LOC100792317, LOC100797423, LOC100801408, LOC100803239, LOC100808580, LOC100811654, LOC100815571, LOC100815850, LOC100817746, LOC547816]
GO:0009082	branched-chain amino acid biosynthetic process	GO_BiologicalProcess-EBI-UniProt-GOA_25.02.2019_00h00	0.00219773	0.342846	15.3846	4	[GMN56, LOC100789879, LOC100799921, LOC100810297]
GO:0046395	carboxylic acid catabolic process	GO_BiologicalProcess-EBI-UniProt-GOA_25.02.2019_00h00	0.00219302	0.344304	6.87023	9	[ALDH6B1, GAD, LOC100500596, LOC100776777, LOC100778257, LOC100800509, LOC100812952, LOC100816213, LOC547735]
GO:0006730	one-carbon metabolic process	GO_BiologicalProcess-EBI-UniProt-GOA_25.02.2019_00h00	0.00224724	0.348323	11.6279	5	[LOC100786939, LOC100787210, LOC100797489, LOC100812952, LOC100816213]
GO:0006549	isoleucine metabolic process	GO_BiologicalProcess-EBI-UniProt-GOA_25.02.2019_00h00	0.00243128	0.374417	23.0769	3	[LOC100789879, LOC100799921, LOC100810297]
GO:0009097	isoleucine biosynthetic process	GO_BiologicalProcess-EBI-UniProt-GOA_25.02.2019_00h00	0.00243128	0.374417	23.0769	3	[LOC100789879, LOC100799921, LOC100810297]
GO:0019320	hexose catabolic process	GO_BiologicalProcess-EBI-UniProt-GOA_25.02.2019_00h00	0.00253643	0.385538	14.8148	4	[LOC100780166, LOC100794734, LOC100802730, LOC100820155]
GO:0044273	sulfur compound catabolic process	GO_BiologicalProcess-EBI-UniProt-GOA_25.02.2019_00h00	0.00253643	0.385538	14.8148	4	[LOC100777131, LOC100785608, LOC100786939, LOC100787210]
GO:0008238	exopeptidase activity	GO_BiologicalProcess-EBI-UniProt-GOA_25.02.2019_00h00	0.00255762	0.3862	6.71642	9	[LOC100776544, LOC100777131, LOC100787686, LOC100797187, LOC100798235, LOC100803268, LOC100808230, LOC100808340, LOC100812955]
GO:0098657	import into cell	GO_BiologicalProcess-EBI-UniProt-GOA_25.02.2019_00h00	0.197287	0.394575	4.03226	5	[LOC100776929, LOC100786715, LOC100788673, LOC100813301, LOC100820255]
GO:0004175	endopeptidase activity	GO_BiologicalProcess-EBI-UniProt-GOA_25.02.2019_00h00	0.00263099	0.394648	4.02385	27	[KTI-3, KTI1, LOC100527630, LOC100776544, LOC100776634, LOC100783380, LOC100786457, LOC100787165, LOC100790425, LOC100790481, LOC100793282, LOC100793551, LOC100798235, LOC100799919, LOC100799924, LOC100808731, LOC100809144, LOC100811209, LOC100812681, LOC100812955, LOC100817941, LOC100819051, LOC100819784, LOC100820387, LOC102661592, LOC102662733, PAE1]
GO:0007265	Ras protein signal transduction	GO_BiologicalProcess-EBI-UniProt-GOA_25.02.2019_00h00	0.00282625	0.421111	6.61765	9	[LOC100305599, LOC100789747, LOC100792535, LOC100797258, LOC100805995, LOC100810029, LOC100810759, LOC100813743, LOC547655]
GO:0042219	cellular modified amino acid catabolic process	GO_BiologicalProcess-EBI-UniProt-GOA_25.02.2019_00h00	0.00304509	0.450673	21.4286	3	[LOC100777131, LOC100786939, LOC100787210]
GO:0033866	nucleoside bisphosphate biosynthetic process	GO_BiologicalProcess-EBI-UniProt-GOA_25.02.2019_00h00	0.00331796	0.484423	13.7931	4	[LOC100789257, LOC100793091, LOC100811207, LOC100816737]
GO:0034033	purine nucleoside bisphosphate biosynthetic process	GO_BiologicalProcess-EBI-UniProt-GOA_25.02.2019_00h00	0.00331796	0.484423	13.7931	4	[LOC100789257, LOC100793091, LOC100811207, LOC100816737]
GO:0034030	ribonucleoside bisphosphate biosynthetic process	GO_BiologicalProcess-EBI-UniProt-GOA_25.02.2019_00h00	0.00331796	0.484423	13.7931	4	[LOC100789257, LOC100793091, LOC100811207, LOC100816737]
GO:0032482	Rab protein signal transduction	GO_BiologicalProcess-EBI-UniProt-GOA_25.02.2019_00h00	0.00356191	0.516477	7.69231	7	[LOC100305599, LOC100789747, LOC100797258, LOC100805995, LOC100810759, LOC100813743, LOC547655]
GO:0046128	purine ribonucleoside metabolic process	GO_BiologicalProcess-EBI-UniProt-GOA_25.02.2019_00h00	0.00366073	0.527144	10.4167	5	[LOC100037484, LOC100786939, LOC100787210, LOC100800526, LOC547870]
GO:0004177	aminopeptidase activity	GO_BiologicalProcess-EBI-UniProt-GOA_25.02.2019_00h00	0.003764	0.530724	13.3333	4	[LOC100787686, LOC100797187, LOC100803268, LOC100808230]
GO:0071712	ER-associated misfolded protein catabolic process	GO_BiologicalProcess-EBI-UniProt-GOA_25.02.2019_00h00	0.003764	0.530724	13.3333	4	[CDC48, LOC100783508, LOC100791603, LOC100806067]
GO:0006002	fructose 6-phosphate metabolic process	GO_BiologicalProcess-EBI-UniProt-GOA_25.02.2019_00h00	0.003764	0.530724	13.3333	4	[LOC100776597, LOC100782857, LOC100788090, LOC100818755]
GO:1901070	guanosine-containing compound biosynthetic process	GO_BiologicalProcess-EBI-UniProt-GOA_25.02.2019_00h00	0.00374582	0.531906	20	3	[LOC100037484, LOC100800526, LOC547870]
GO:0005984	disaccharide metabolic process	GO_BiologicalProcess-EBI-UniProt-GOA_25.02.2019_00h00	0.00373075	0.533498	8.69565	6	[LOC100788090, LOC100798787, LOC100802045, LOC100806761, LOC100819730, SS]
GO:1901606	alpha-amino acid catabolic process	GO_BiologicalProcess-EBI-UniProt-GOA_25.02.2019_00h00	0.00373075	0.533498	8.69565	6	[GAD, LOC100786939, LOC100787210, LOC100800509, LOC100812952, LOC100816213]
GO:0019751	polyol metabolic process	GO_BiologicalProcess-EBI-UniProt-GOA_25.02.2019_00h00	0.18131	0.543931	4.41176	3	[LOC100799358, LOC100819824, MIPS]
GO:0006633	fatty acid biosynthetic process	GO_BiologicalProcess-EBI-UniProt-GOA_25.02.2019_00h00	0.00395881	0.554233	5.88235	10	[ACPD, LOC100499916, LOC100800451, LOC100802459, LOC100803358, LOC100809809, LOC547835, LOX1.1, LOXB1, MT2]
GO:0009225	nucleotide-sugar metabolic process	GO_BiologicalProcess-EBI-UniProt-GOA_25.02.2019_00h00	0.00400572	0.556795	10.2041	5	[LOC100775641, LOC100781643, LOC100790112, LOC100794066, UGD1]
GO:0071417	cellular response to organonitrogen compound	GO_BiologicalProcess-EBI-UniProt-GOA_25.02.2019_00h00	0.00424897	0.586358	12.9032	4	[LOC100037452, LOC100812952, LOC100816213, LOC100818193]
GO:0032527	protein exit from endoplasmic reticulum	GO_BiologicalProcess-EBI-UniProt-GOA_25.02.2019_00h00	0.00424897	0.586358	12.9032	4	[CDC48, LOC100783508, LOC100791603, LOC100806067]
GO:0035383	thioester metabolic process	GO_BiologicalProcess-EBI-UniProt-GOA_25.02.2019_00h00	0.00437333	0.599146	10	5	[LOC100789257, LOC100793091, LOC100800990, LOC100811207, LOC100816737]
GO:0006637	acyl-CoA metabolic process	GO_BiologicalProcess-EBI-UniProt-GOA_25.02.2019_00h00	0.00437333	0.599146	10	5	[LOC100789257, LOC100793091, LOC100800990, LOC100811207, LOC100816737]
GO:0051187	cofactor catabolic process	GO_BiologicalProcess-EBI-UniProt-GOA_25.02.2019_00h00	0.00478939	0.641778	5.41872	11	[CAT1, CAT3, CAT4, LOC100777131, LOC100784258, LOC100786939, LOC100787210, LOC100795412, LOC100799162, LOC100802238, LOC100817030]
GO:0009260	ribonucleotide biosynthetic process	GO_BiologicalProcess-EBI-UniProt-GOA_25.02.2019_00h00	0.0047267	0.642831	6.12245	9	[LOC100037484, LOC100789257, LOC100793091, LOC100800526, LOC100811207, LOC100816737, LOC100817607, LOC100818572, LOC547870]
GO:0006144	purine nucleobase metabolic process	GO_BiologicalProcess-EBI-UniProt-GOA_25.02.2019_00h00	0.00477439	0.644542	12.5	4	[LOC100037484, LOC100805930, LOC100809727, LOC100817607]
GO:0009127	purine nucleoside monophosphate biosynthetic process	GO_BiologicalProcess-EBI-UniProt-GOA_25.02.2019_00h00	0.00477439	0.644542	12.5	4	[LOC100037484, LOC100800526, LOC100817607, LOC100818572]
GO:0009168	purine ribonucleoside monophosphate biosynthetic process	GO_BiologicalProcess-EBI-UniProt-GOA_25.02.2019_00h00	0.00477439	0.644542	12.5	4	[LOC100037484, LOC100800526, LOC100817607, LOC100818572]
GO:0009119	ribonucleoside metabolic process	GO_BiologicalProcess-EBI-UniProt-GOA_25.02.2019_00h00	0.00517955	0.6837	9.61539	5	[LOC100037484, LOC100786939, LOC100787210, LOC100800526, LOC547870]
GO:0014070	response to organic cyclic compound	GO_BiologicalProcess-EBI-UniProt-GOA_25.02.2019_00h00	0.175928	0.703712	4.47761	3	[GAI1, LOC100812952, LOC100816213]
GO:0008171	O-methyltransferase activity	GO_BiologicalProcess-EBI-UniProt-GOA_25.02.2019_00h00	0.00562592	0.736995	8	6	[LOC100779260, LOC100791825, LOC100795012, LOC100806525, LOC100811247, SOMT-9]
GO:0009150	purine ribonucleotide metabolic process	GO_BiologicalProcess-EBI-UniProt-GOA_25.02.2019_00h00	0.00567234	0.737405	5.58659	10	[LOC100037484, LOC100789257, LOC100793091, LOC100800526, LOC100800990, LOC100811207, LOC100816737, LOC100817607, LOC100818572, LOC547870]
GO:0006790	sulfur compound metabolic process	GO_BiologicalProcess-EBI-UniProt-GOA_25.02.2019_00h00	0.00582005	0.750786	4.8951	14	[GST3, GSTU37, GSTa, LOC100777131, LOC100785608, LOC100786939, LOC100787210, LOC100789257, LOC100793091, LOC100800990, LOC100811207, LOC100816737, LOC100817415, LOC547951]
GO:0009081	branched-chain amino acid metabolic process	GO_BiologicalProcess-EBI-UniProt-GOA_25.02.2019_00h00	0.0059524	0.761908	11.7647	4	[GMN56, LOC100789879, LOC100799921, LOC100810297]
GO:0046365	monosaccharide catabolic process	GO_BiologicalProcess-EBI-UniProt-GOA_25.02.2019_00h00	0.0059524	0.761908	11.7647	4	[LOC100780166, LOC100794734, LOC100802730, LOC100820155]
GO:0072522	purine-containing compound biosynthetic process	GO_BiologicalProcess-EBI-UniProt-GOA_25.02.2019_00h00	0.00611631	0.776772	5.88235	9	[LOC100037484, LOC100789257, LOC100793091, LOC100800526, LOC100811207, LOC100816737, LOC100817607, LOC100818572, LOC547870]
GO:0005092	GDP-dissociation inhibitor activity	GO_BiologicalProcess-EBI-UniProt-GOA_25.02.2019_00h00	0.00640301	0.806779	16.6667	3	[LOC100784639, LOC100792535, LOC100810029]
GO:0009743	response to carbohydrate	GO_BiologicalProcess-EBI-UniProt-GOA_25.02.2019_00h00	0.00640301	0.806779	16.6667	3	[LOC100782857, LOC100800863, LOC100819847]
GO:0046390	ribose phosphate biosynthetic process	GO_BiologicalProcess-EBI-UniProt-GOA_25.02.2019_00h00	0.00664328	0.823767	5.80645	9	[LOC100037484, LOC100789257, LOC100793091, LOC100800526, LOC100811207, LOC100816737, LOC100817607, LOC100818572, LOC547870]
GO:0019395	fatty acid oxidation	GO_BiologicalProcess-EBI-UniProt-GOA_25.02.2019_00h00	0.00660782	0.825978	11.4286	4	[LOC100500596, LOC100776777, LOC100778257, LOC547735]
GO:1902850	microtubule cytoskeleton organization involved in mitosis	GO_BiologicalProcess-EBI-UniProt-GOA_25.02.2019_00h00	0.00660782	0.825978	11.4286	4	[CDC48, LOC100783508, LOC100791603, LOC100806067]
GO:0007052	mitotic spindle organization	GO_BiologicalProcess-EBI-UniProt-GOA_25.02.2019_00h00	0.00660782	0.825978	11.4286	4	[CDC48, LOC100783508, LOC100791603, LOC100806067]
GO:0009165	nucleotide biosynthetic process	GO_BiologicalProcess-EBI-UniProt-GOA_25.02.2019_00h00	0.00682482	0.839453	4.93827	12	[LOC100037484, LOC100306603, LOC100788501, LOC100789257, LOC100793091, LOC100799223, LOC100800526, LOC100811207, LOC100816737, LOC100817607, LOC100818572, LOC547870]
GO:0006906	vesicle fusion	GO_BiologicalProcess-EBI-UniProt-GOA_25.02.2019_00h00	0.17025	0.85125	4	4	[LOC100787129, LOC100800991, LOC100807404, LOC100819272]
GO:1901293	nucleoside phosphate biosynthetic process	GO_BiologicalProcess-EBI-UniProt-GOA_25.02.2019_00h00	0.0072647	0.879029	4.89796	12	[LOC100037484, LOC100306603, LOC100788501, LOC100789257, LOC100793091, LOC100799223, LOC100800526, LOC100811207, LOC100816737, LOC100817607, LOC100818572, LOC547870]
GO:0034605	cellular response to heat	GO_BiologicalProcess-EBI-UniProt-GOA_25.02.2019_00h00	0.00722864	0.881894	7.59494	6	[HSP90-1, HSP90-2, LOC100784477, LOC100800698, LOC100807416, LOC100811234]
GO:0006888	endoplasmic reticulum to Golgi vesicle-mediated transport	GO_BiologicalProcess-EBI-UniProt-GOA_25.02.2019_00h00	0.00749822	0.884791	5.6962	9	[LOC100778815, LOC100785260, LOC100789362, LOC100791801, LOC100802469, LOC100806837, LOC100810009, LOC100813263, LOC100814149]
GO:0003955	NAD(P)H dehydrogenase (quinone) activity	GO_BiologicalProcess-EBI-UniProt-GOA_25.02.2019_00h00	0.00748318	0.890499	15.7895	3	[LOC100793045, LOC100803804, LOC100811224]
GO:0051640	organelle localization	GO_BiologicalProcess-EBI-UniProt-GOA_25.02.2019_00h00	0.00791672	0.926256	5.31915	10	[LOC100778815, LOC100785260, LOC100787129, LOC100789177, LOC100797423, LOC100800991, LOC100806837, LOC100807404, LOC100816894, LOC100819272]
GO:0034440	lipid oxidation	GO_BiologicalProcess-EBI-UniProt-GOA_25.02.2019_00h00	0.00805815	0.934746	10.8108	4	[LOC100500596, LOC100776777, LOC100778257, LOC547735]
GO:0009062	fatty acid catabolic process	GO_BiologicalProcess-EBI-UniProt-GOA_25.02.2019_00h00	0.00805815	0.934746	10.8108	4	[LOC100500596, LOC100776777, LOC100778257, LOC547735]
GO:0071218	cellular response to misfolded protein	GO_BiologicalProcess-EBI-UniProt-GOA_25.02.2019_00h00	0.00805815	0.934746	10.8108	4	[CDC48, LOC100783508, LOC100791603, LOC100806067]
GO:0016638	oxidoreductase activity, acting on the CH-NH2 group of donors	GO_BiologicalProcess-EBI-UniProt-GOA_25.02.2019_00h00	0.00805815	0.934746	10.8108	4	[LOC100798399, LOC100804651, LOC100815931, LOC100819513]
GO:0000028	ribosomal small subunit assembly	GO_BiologicalProcess-EBI-UniProt-GOA_25.02.2019_00h00	0.0728469	1	6.66667	3	[LOC100801408, LOC100803239, LOC100815850]
GO:0000266	mitochondrial fission	GO_BiologicalProcess-EBI-UniProt-GOA_25.02.2019_00h00	0.0144357	1	12.5	3	[LOC100785014, LOC100794878, LOC100798346]
GO:0043094	cellular metabolic compound salvage	GO_BiologicalProcess-EBI-UniProt-GOA_25.02.2019_00h00	0.042648	1	6.55738	4	[LOC100037484, LOC100799223, RBCS-1, rbcL]
GO:0015988	energy coupled proton transmembrane transport, against electrochemical gradient	GO_BiologicalProcess-EBI-UniProt-GOA_25.02.2019_00h00	0.110895	1	5.55556	3	[LOC100790694, LOC100813963, LOC100817153]
GO:0031047	gene silencing by RNA	GO_BiologicalProcess-EBI-UniProt-GOA_25.02.2019_00h00	0.0308517	1	6.17284	5	[LOC100792105, LOC100794481, LOC100802766, LOC100804352, LOC100809534]
GO:0034249	negative regulation of cellular amide metabolic process	GO_BiologicalProcess-EBI-UniProt-GOA_25.02.2019_00h00	0.106347	1	5.66038	3	[LOC100499978, LOC100500606, LOC100527190]
GO:0017148	negative regulation of translation	GO_BiologicalProcess-EBI-UniProt-GOA_25.02.2019_00h00	0.0931626	1	6	3	[LOC100499978, LOC100500606, LOC100527190]
GO:0009894	regulation of catabolic process	GO_BiologicalProcess-EBI-UniProt-GOA_25.02.2019_00h00	0.0542397	1	6.06061	4	[LOC100779667, LOC100790425, LOC100814379, LOC100817941]
GO:0042176	regulation of protein catabolic process	GO_BiologicalProcess-EBI-UniProt-GOA_25.02.2019_00h00	0.0183971	1	8.51064	4	[LOC100779667, LOC100790425, LOC100814379, LOC100817941]
GO:0019321	pentose metabolic process	GO_BiologicalProcess-EBI-UniProt-GOA_25.02.2019_00h00	0.0198942	1	11.1111	3	[LOC100787009, LOC100790835, LOC100819843]
GO:0051017	actin filament bundle assembly	GO_BiologicalProcess-EBI-UniProt-GOA_25.02.2019_00h00	0.0128332	1	13.0435	3	[LOC100788765, LOC100802004, LOC100807846]
GO:0061572	actin filament bundle organization	GO_BiologicalProcess-EBI-UniProt-GOA_25.02.2019_00h00	0.0128332	1	13.0435	3	[LOC100788765, LOC100802004, LOC100807846]
GO:0140053	mitochondrial gene expression	GO_BiologicalProcess-EBI-UniProt-GOA_25.02.2019_00h00	0.0448425	1	6.45161	4	[LOC100786969, LOC100810476, TUFA, TUFB1]
GO:0032543	mitochondrial translation	GO_BiologicalProcess-EBI-UniProt-GOA_25.02.2019_00h00	0.0158911	1	8.88889	4	[LOC100786969, LOC100810476, TUFA, TUFB1]
GO:0080135	regulation of cellular response to stress	GO_BiologicalProcess-EBI-UniProt-GOA_25.02.2019_00h00	0.0307855	1	7.27273	4	[LOC100786898, LOC100789756, LOC100799156, LOC100808705]
GO:2001020	regulation of response to DNA damage stimulus	GO_BiologicalProcess-EBI-UniProt-GOA_25.02.2019_00h00	0.0482782	1	7.89474	3	[LOC100789756, LOC100799156, LOC100808705]
GO:0016655	oxidoreductase activity, acting on NAD(P)H, quinone or similar compound as acceptor	GO_BiologicalProcess-EBI-UniProt-GOA_25.02.2019_00h00	0.0448425	1	6.45161	4	[LOC100793045, LOC100803804, LOC100811224, LOC100817153]
GO:0009311	oligosaccharide metabolic process	GO_BiologicalProcess-EBI-UniProt-GOA_25.02.2019_00h00	0.0186418	1	6.18557	6	[LOC100788090, LOC100798787, LOC100802045, LOC100806761, LOC100819730, SS]
GO:0048366	leaf development	GO_BiologicalProcess-EBI-UniProt-GOA_25.02.2019_00h00	0.0567429	1	5.97015	4	[PEPC16, PEPC4, PEPC7, PPC1]
GO:0072593	reactive oxygen species metabolic process	GO_BiologicalProcess-EBI-UniProt-GOA_25.02.2019_00h00	0.0275008	1	4.6729	10	[CAT1, CAT3, CAT4, GAI1, LOC100784258, LOC100795412, LOC100799162, LOC100802238, LOC100817030, SODB]
GO:0000302	response to reactive oxygen species	GO_BiologicalProcess-EBI-UniProt-GOA_25.02.2019_00h00	0.0186418	1	6.18557	6	[CAT1, CAT3, CAT4, LOC100784258, LOC100802238, SODB]
GO:0034599	cellular response to oxidative stress	GO_BiologicalProcess-EBI-UniProt-GOA_25.02.2019_00h00	0.0405157	1	6.66667	4	[LOC100527085, LOC100784258, LOC100802238, SODB]
GO:0008237	metallopeptidase activity	GO_BiologicalProcess-EBI-UniProt-GOA_25.02.2019_00h00	0.0726929	1	4.44444	6	[LOC100776634, LOC100787686, LOC100797187, LOC100799924, LOC100803268, LOC100808230]
GO:0006458	'de novo' protein folding	GO_BiologicalProcess-EBI-UniProt-GOA_25.02.2019_00h00	0.122674	1	4.54545	4	[LOC100778672, LOC100789778, LOC100797487, LOC100800698]
GO:0061077	chaperone-mediated protein folding	GO_BiologicalProcess-EBI-UniProt-GOA_25.02.2019_00h00	0.016201	1	6.38298	6	[LOC100500018, LOC100778672, LOC100789778, LOC100797487, LOC100799770, LOC100800698]
GO:0051084	'de novo' posttranslational protein folding	GO_BiologicalProcess-EBI-UniProt-GOA_25.02.2019_00h00	0.0646176	1	5.71429	4	[LOC100778672, LOC100789778, LOC100797487, LOC100800698]
GO:0051085	chaperone cofactor-dependent protein refolding	GO_BiologicalProcess-EBI-UniProt-GOA_25.02.2019_00h00	0.0646176	1	5.71429	4	[LOC100778672, LOC100789778, LOC100797487, LOC100800698]
GO:0006897	endocytosis	GO_BiologicalProcess-EBI-UniProt-GOA_25.02.2019_00h00	0.0590134	1	5.15464	5	[LOC100776929, LOC100786715, LOC100788673, LOC100813301, LOC100820255]
GO:0006898	receptor-mediated endocytosis	GO_BiologicalProcess-EBI-UniProt-GOA_25.02.2019_00h00	0.047099	1	6.34921	4	[LOC100776929, LOC100786715, LOC100788673, LOC100820255]
GO:0048268	clathrin coat assembly	GO_BiologicalProcess-EBI-UniProt-GOA_25.02.2019_00h00	0.00885559	1	10.5263	4	[LOC100776929, LOC100786715, LOC100788673, LOC100820255]
GO:0072583	clathrin-dependent endocytosis	GO_BiologicalProcess-EBI-UniProt-GOA_25.02.2019_00h00	0.101874	1	5.76923	3	[LOC100776929, LOC100788673, LOC100820255]
GO:0009266	response to temperature stimulus	GO_BiologicalProcess-EBI-UniProt-GOA_25.02.2019_00h00	0.055269	1	4.14747	9	[HSP90-1, HSP90-2, LOC100784477, LOC100789778, LOC100800698, LOC100807416, LOC100811234, LOC100817821, PM37]
GO:0009408	response to heat	GO_BiologicalProcess-EBI-UniProt-GOA_25.02.2019_00h00	0.0297972	1	4.7619	8	[HSP90-1, HSP90-2, LOC100784477, LOC100789778, LOC100800698, LOC100807416, LOC100811234, PM37]
GO:0006081	cellular aldehyde metabolic process	GO_BiologicalProcess-EBI-UniProt-GOA_25.02.2019_00h00	0.0344916	1	7.01754	4	[LOC100799358, LOC100803116, LOC100807226, LOC100819824]
GO:0046364	monosaccharide biosynthetic process	GO_BiologicalProcess-EBI-UniProt-GOA_25.02.2019_00h00	0.0392531	1	8.57143	3	[LOC100788090, LOC100799358, LOC100819824]
GO:0019319	hexose biosynthetic process	GO_BiologicalProcess-EBI-UniProt-GOA_25.02.2019_00h00	0.0392531	1	8.57143	3	[LOC100788090, LOC100799358, LOC100819824]
GO:0006094	gluconeogenesis	GO_BiologicalProcess-EBI-UniProt-GOA_25.02.2019_00h00	0.0392531	1	8.57143	3	[LOC100788090, LOC100799358, LOC100819824]
GO:0048609	multicellular organismal reproductive process	GO_BiologicalProcess-EBI-UniProt-GOA_25.02.2019_00h00	0.0171155	1	8.69565	4	[GAI1, HDT1, LOC100784374, LOC100812152]
GO:0010154	fruit development	GO_BiologicalProcess-EBI-UniProt-GOA_25.02.2019_00h00	0.0646176	1	5.71429	4	[GAI1, HDT1, LOC100784374, LOC100812152]
GO:0048316	seed development	GO_BiologicalProcess-EBI-UniProt-GOA_25.02.2019_00h00	0.0494175	1	6.25	4	[GAI1, HDT1, LOC100784374, LOC100812152]
GO:0046677	response to antibiotic	GO_BiologicalProcess-EBI-UniProt-GOA_25.02.2019_00h00	0.108272	1	4.7619	4	[CAT1, CAT3, CAT4, GAI1]
GO:0042542	response to hydrogen peroxide	GO_BiologicalProcess-EBI-UniProt-GOA_25.02.2019_00h00	0.124972	1	5.26316	3	[CAT1, CAT3, CAT4]
GO:0072594	establishment of protein localization to organelle	GO_BiologicalProcess-EBI-UniProt-GOA_25.02.2019_00h00	0.0394795	1	4.05405	12	[LOC100500606, LOC100788022, LOC100788968, LOC100789177, LOC100790120, LOC100790904, LOC100797267, LOC100797622, LOC100799770, LOC100810328, LOC100811698, LOC100818831]
GO:0034504	protein localization to nucleus	GO_BiologicalProcess-EBI-UniProt-GOA_25.02.2019_00h00	0.0646176	1	5.71429	4	[LOC100788022, LOC100789177, LOC100797267, LOC100818831]
GO:0072596	establishment of protein localization to chloroplast	GO_BiologicalProcess-EBI-UniProt-GOA_25.02.2019_00h00	0.0311798	1	9.375	3	[LOC100790904, LOC100797622, LOC100810328]
GO:0072598	protein localization to chloroplast	GO_BiologicalProcess-EBI-UniProt-GOA_25.02.2019_00h00	0.0451658	1	8.10811	3	[LOC100790904, LOC100797622, LOC100810328]
GO:0017038	protein import	GO_BiologicalProcess-EBI-UniProt-GOA_25.02.2019_00h00	0.137987	1	4.10959	6	[LOC100788022, LOC100789177, LOC100790904, LOC100797267, LOC100810328, LOC100818831]
GO:0051170	import into nucleus	GO_BiologicalProcess-EBI-UniProt-GOA_25.02.2019_00h00	0.0593072	1	5.88235	4	[LOC100788022, LOC100789177, LOC100797267, LOC100818831]
GO:0006606	protein import into nucleus	GO_BiologicalProcess-EBI-UniProt-GOA_25.02.2019_00h00	0.0542397	1	6.06061	4	[LOC100788022, LOC100789177, LOC100797267, LOC100818831]
GO:0045036	protein targeting to chloroplast	GO_BiologicalProcess-EBI-UniProt-GOA_25.02.2019_00h00	0.0311798	1	9.375	3	[LOC100790904, LOC100797622, LOC100810328]
GO:0044270	cellular nitrogen compound catabolic process	GO_BiologicalProcess-EBI-UniProt-GOA_25.02.2019_00h00	0.0301906	1	4.52489	10	[ALDH6B1, LOC100786939, LOC100787210, LOC100787563, LOC100792563, LOC100794481, LOC100802766, LOC100809534, LOC100809727, LOC100816644]
GO:0046700	heterocycle catabolic process	GO_BiologicalProcess-EBI-UniProt-GOA_25.02.2019_00h00	0.028558	1	4.60829	10	[ALDH6B1, LOC100786939, LOC100787210, LOC100787563, LOC100792563, LOC100794481, LOC100802766, LOC100809534, LOC100809727, LOC100816644]
GO:0006206	pyrimidine nucleobase metabolic process	GO_BiologicalProcess-EBI-UniProt-GOA_25.02.2019_00h00	0.036455	1	8.82353	3	[ALDH6B1, LOC100306603, LOC100792563]
GO:0009123	nucleoside monophosphate metabolic process	GO_BiologicalProcess-EBI-UniProt-GOA_25.02.2019_00h00	0.0213225	1	6	6	[LOC100037484, LOC100306603, LOC100788501, LOC100800526, LOC100817607, LOC100818572]
GO:0046112	nucleobase biosynthetic process	GO_BiologicalProcess-EBI-UniProt-GOA_25.02.2019_00h00	0.0974784	1	5.88235	3	[LOC100037484, LOC100306603, LOC100817607]
GO:0140056	organelle localization by membrane tethering	GO_BiologicalProcess-EBI-UniProt-GOA_25.02.2019_00h00	0.149689	1	4.21053	4	[LOC100787129, LOC100800991, LOC100807404, LOC100819272]
GO:0048278	vesicle docking	GO_BiologicalProcess-EBI-UniProt-GOA_25.02.2019_00h00	0.149689	1	4.21053	4	[LOC100787129, LOC100800991, LOC100807404, LOC100819272]
GO:0005484	SNAP receptor activity	GO_BiologicalProcess-EBI-UniProt-GOA_25.02.2019_00h00	0.145698	1	4.25532	4	[LOC100787129, LOC100800991, LOC100807404, LOC100819272]
GO:0006890	retrograde vesicle-mediated transport, Golgi to endoplasmic reticulum	GO_BiologicalProcess-EBI-UniProt-GOA_25.02.2019_00h00	0.129801	1	5.17241	3	[LOC100778815, LOC100785260, LOC100806837]
GO:0048193	Golgi vesicle transport	GO_BiologicalProcess-EBI-UniProt-GOA_25.02.2019_00h00	0.0321012	1	4.16667	11	[LOC100778815, LOC100780863, LOC100785260, LOC100787129, LOC100789362, LOC100791801, LOC100802469, LOC100806837, LOC100810009, LOC100813263, LOC100814149]
GO:0009306	protein secretion	GO_BiologicalProcess-EBI-UniProt-GOA_25.02.2019_00h00	0.0179656	1	11.5385	3	[LOC100789362, LOC100791801, LOC100814149]
GO:0002790	peptide secretion	GO_BiologicalProcess-EBI-UniProt-GOA_25.02.2019_00h00	0.0179656	1	11.5385	3	[LOC100789362, LOC100791801, LOC100814149]
GO:0006891	intra-Golgi vesicle-mediated transport	GO_BiologicalProcess-EBI-UniProt-GOA_25.02.2019_00h00	0.00882732	1	8.47458	5	[LOC100780863, LOC100789362, LOC100791801, LOC100802469, LOC100814149]
GO:0044106	cellular amine metabolic process	GO_BiologicalProcess-EBI-UniProt-GOA_25.02.2019_00h00	0.0789351	1	5.33333	4	[LOC100776863, LOC100792812, LOC100812549, LOC100815244]
GO:0009309	amine biosynthetic process	GO_BiologicalProcess-EBI-UniProt-GOA_25.02.2019_00h00	0.0307855	1	7.27273	4	[LOC100776863, LOC100792812, LOC100812549, LOC100815244]
GO:0006576	cellular biogenic amine metabolic process	GO_BiologicalProcess-EBI-UniProt-GOA_25.02.2019_00h00	0.0759544	1	5.40541	4	[LOC100776863, LOC100792812, LOC100812549, LOC100815244]
GO:0006595	polyamine metabolic process	GO_BiologicalProcess-EBI-UniProt-GOA_25.02.2019_00h00	0.0653458	1	6.97674	3	[LOC100776863, LOC100812549, LOC100815244]
GO:0042401	cellular biogenic amine biosynthetic process	GO_BiologicalProcess-EBI-UniProt-GOA_25.02.2019_00h00	0.0307855	1	7.27273	4	[LOC100776863, LOC100792812, LOC100812549, LOC100815244]
GO:0006596	polyamine biosynthetic process	GO_BiologicalProcess-EBI-UniProt-GOA_25.02.2019_00h00	0.0311798	1	9.375	3	[LOC100776863, LOC100812549, LOC100815244]
GO:0042558	pteridine-containing compound metabolic process	GO_BiologicalProcess-EBI-UniProt-GOA_25.02.2019_00h00	0.106347	1	5.66038	3	[LOC100797489, LOC100812952, LOC100816213]
GO:0006760	folic acid-containing compound metabolic process	GO_BiologicalProcess-EBI-UniProt-GOA_25.02.2019_00h00	0.0847778	1	6.25	3	[LOC100797489, LOC100812952, LOC100816213]
GO:0006749	glutathione metabolic process	GO_BiologicalProcess-EBI-UniProt-GOA_25.02.2019_00h00	0.0242486	1	6.57895	5	[GST3, GSTU37, GSTa, LOC100777131, LOC547951]
GO:0046653	tetrahydrofolate metabolic process	GO_BiologicalProcess-EBI-UniProt-GOA_25.02.2019_00h00	0.0482782	1	7.89474	3	[LOC100797489, LOC100812952, LOC100816213]
GO:0035999	tetrahydrofolate interconversion	GO_BiologicalProcess-EBI-UniProt-GOA_25.02.2019_00h00	0.00994891	1	14.2857	3	[LOC100797489, LOC100812952, LOC100816213]
GO:0016701	oxidoreductase activity, acting on single donors with incorporation of molecular oxygen	GO_BiologicalProcess-EBI-UniProt-GOA_25.02.2019_00h00	0.0242525	1	5.82524	6	[LOC100800451, LOC100802459, LOC100803358, LOC547835, LOX1.1, LOXB1]
GO:0044242	cellular lipid catabolic process	GO_BiologicalProcess-EBI-UniProt-GOA_25.02.2019_00h00	0.126397	1	4.49438	4	[LOC100500596, LOC100776777, LOC100778257, LOC547735]
GO:0016702	oxidoreductase activity, acting on single donors with incorporation of molecular oxygen, incorporation of two atoms of oxygen	GO_BiologicalProcess-EBI-UniProt-GOA_25.02.2019_00h00	0.0107881	1	6.97674	6	[LOC100800451, LOC100802459, LOC100803358, LOC547835, LOX1.1, LOXB1]
GO:0072329	monocarboxylic acid catabolic process	GO_BiologicalProcess-EBI-UniProt-GOA_25.02.2019_00h00	0.0158911	1	8.88889	4	[LOC100500596, LOC100776777, LOC100778257, LOC547735]
GO:0072657	protein localization to membrane	GO_BiologicalProcess-EBI-UniProt-GOA_25.02.2019_00h00	0.0672766	1	4.27807	8	[LOC100500606, LOC100780276, LOC100780976, LOC100785709, LOC100788968, LOC100790120, LOC100799770, LOC100811698]
GO:0070972	protein localization to endoplasmic reticulum	GO_BiologicalProcess-EBI-UniProt-GOA_25.02.2019_00h00	0.115374	1	4.65116	4	[LOC100500606, LOC100788968, LOC100799770, LOC100811698]
GO:0072599	establishment of protein localization to endoplasmic reticulum	GO_BiologicalProcess-EBI-UniProt-GOA_25.02.2019_00h00	0.0225927	1	8	4	[LOC100500606, LOC100788968, LOC100799770, LOC100811698]
GO:0006612	protein targeting to membrane	GO_BiologicalProcess-EBI-UniProt-GOA_25.02.2019_00h00	0.133982	1	4.3956	4	[LOC100500606, LOC100788968, LOC100799770, LOC100811698]
GO:0045047	protein targeting to ER	GO_BiologicalProcess-EBI-UniProt-GOA_25.02.2019_00h00	0.0225927	1	8	4	[LOC100500606, LOC100788968, LOC100799770, LOC100811698]
GO:0004252	serine-type endopeptidase activity	GO_BiologicalProcess-EBI-UniProt-GOA_25.02.2019_00h00	0.0792036	1	4.0404	8	[KTI1, LOC100776544, LOC100783380, LOC100798235, LOC100809144, LOC100812681, LOC100812955, LOC102661592]
GO:0016684	oxidoreductase activity, acting on peroxide as acceptor	GO_BiologicalProcess-EBI-UniProt-GOA_25.02.2019_00h00	0.0293423	1	4.56621	10	[CAT1, CAT3, CAT4, LOC100306295, LOC100306590, LOC100784258, LOC100795412, LOC100799162, LOC100802238, LOC100817030]
GO:0016999	antibiotic metabolic process	GO_BiologicalProcess-EBI-UniProt-GOA_25.02.2019_00h00	0.0804594	1	4.0201	8	[CAT1, CAT3, CAT4, LOC100784258, LOC100795412, LOC100799162, LOC100802238, LOC100817030]
GO:0017001	antibiotic catabolic process	GO_BiologicalProcess-EBI-UniProt-GOA_25.02.2019_00h00	0.0804594	1	4.0201	8	[CAT1, CAT3, CAT4, LOC100784258, LOC100795412, LOC100799162, LOC100802238, LOC100817030]
GO:0042743	hydrogen peroxide metabolic process	GO_BiologicalProcess-EBI-UniProt-GOA_25.02.2019_00h00	0.0583176	1	4.57143	8	[CAT1, CAT3, CAT4, LOC100784258, LOC100795412, LOC100799162, LOC100802238, LOC100817030]
GO:0098869	cellular oxidant detoxification	GO_BiologicalProcess-EBI-UniProt-GOA_25.02.2019_00h00	0.0314864	1	4.18251	11	[CAT1, CAT3, CAT4, LOC100306295, LOC100306590, LOC100784258, LOC100795412, LOC100799162, LOC100802238, LOC100817030, SODB]
GO:0016209	antioxidant activity	GO_BiologicalProcess-EBI-UniProt-GOA_25.02.2019_00h00	0.0297205	1	4.23077	11	[CAT1, CAT3, CAT4, LOC100306295, LOC100306590, LOC100784258, LOC100795412, LOC100799162, LOC100802238, LOC100817030, SODB]
GO:0042744	hydrogen peroxide catabolic process	GO_BiologicalProcess-EBI-UniProt-GOA_25.02.2019_00h00	0.0583176	1	4.57143	8	[CAT1, CAT3, CAT4, LOC100784258, LOC100795412, LOC100799162, LOC100802238, LOC100817030]
GO:0004601	peroxidase activity	GO_BiologicalProcess-EBI-UniProt-GOA_25.02.2019_00h00	0.0289422	1	4.58716	10	[CAT1, CAT3, CAT4, LOC100306295, LOC100306590, LOC100784258, LOC100795412, LOC100799162, LOC100802238, LOC100817030]
GO:0033865	nucleoside bisphosphate metabolic process	GO_BiologicalProcess-EBI-UniProt-GOA_25.02.2019_00h00	0.023048	1	6.66667	5	[LOC100789257, LOC100793091, LOC100800990, LOC100811207, LOC100816737]
GO:0034032	purine nucleoside bisphosphate metabolic process	GO_BiologicalProcess-EBI-UniProt-GOA_25.02.2019_00h00	0.023048	1	6.66667	5	[LOC100789257, LOC100793091, LOC100800990, LOC100811207, LOC100816737]
GO:0033875	ribonucleoside bisphosphate metabolic process	GO_BiologicalProcess-EBI-UniProt-GOA_25.02.2019_00h00	0.023048	1	6.66667	5	[LOC100789257, LOC100793091, LOC100800990, LOC100811207, LOC100816737]
GO:0019674	NAD metabolic process	GO_BiologicalProcess-EBI-UniProt-GOA_25.02.2019_00h00	0.0240803	1	10.3448	3	[LOC100782567, LOC100799223, LOC100811402]
GO:0009063	cellular amino acid catabolic process	GO_BiologicalProcess-EBI-UniProt-GOA_25.02.2019_00h00	0.0819732	1	5.26316	4	[ALDH6B1, LOC100800509, LOC100812952, LOC100816213]
GO:0006635	fatty acid beta-oxidation	GO_BiologicalProcess-EBI-UniProt-GOA_25.02.2019_00h00	0.0337636	1	9.09091	3	[LOC100500596, LOC100776777, LOC547735]
GO:0006544	glycine metabolic process	GO_BiologicalProcess-EBI-UniProt-GOA_25.02.2019_00h00	0.0240803	1	10.3448	3	[LOC100800509, LOC100812952, LOC100816213]
GO:0009071	serine family amino acid catabolic process	GO_BiologicalProcess-EBI-UniProt-GOA_25.02.2019_00h00	0.0128332	1	13.0435	3	[LOC100800509, LOC100812952, LOC100816213]
GO:1901698	response to nitrogen compound	GO_BiologicalProcess-EBI-UniProt-GOA_25.02.2019_00h00	0.0145059	1	5.11364	9	[CDC48, LOC100037452, LOC100783508, LOC100791603, LOC100799770, LOC100806067, LOC100812952, LOC100816213, LOC100818193]
GO:0006914	autophagy	GO_BiologicalProcess-EBI-UniProt-GOA_25.02.2019_00h00	0.130167	1	4.44444	4	[CDC48, LOC100783508, LOC100791603, LOC100806067]
GO:0035966	response to topologically incorrect protein	GO_BiologicalProcess-EBI-UniProt-GOA_25.02.2019_00h00	0.023048	1	6.66667	5	[CDC48, LOC100783508, LOC100791603, LOC100800698, LOC100806067]
GO:0032984	protein-containing complex disassembly	GO_BiologicalProcess-EBI-UniProt-GOA_25.02.2019_00h00	0.0953073	1	4.46429	5	[CDC48, LOC100783508, LOC100791603, LOC100797423, LOC100806067]
GO:0034976	response to endoplasmic reticulum stress	GO_BiologicalProcess-EBI-UniProt-GOA_25.02.2019_00h00	0.0384835	1	5.81395	5	[CDC48, LOC100783508, LOC100791603, LOC100799770, LOC100806067]
GO:1901699	cellular response to nitrogen compound	GO_BiologicalProcess-EBI-UniProt-GOA_25.02.2019_00h00	0.0517978	1	6.15385	4	[LOC100037452, LOC100812952, LOC100816213, LOC100818193]
GO:1903008	organelle disassembly	GO_BiologicalProcess-EBI-UniProt-GOA_25.02.2019_00h00	0.02411	1	7.84314	4	[CDC48, LOC100783508, LOC100791603, LOC100806067]
GO:0007051	spindle organization	GO_BiologicalProcess-EBI-UniProt-GOA_25.02.2019_00h00	0.122674	1	4.54545	4	[CDC48, LOC100783508, LOC100791603, LOC100806067]
GO:0016236	macroautophagy	GO_BiologicalProcess-EBI-UniProt-GOA_25.02.2019_00h00	0.0542397	1	6.06061	4	[CDC48, LOC100783508, LOC100791603, LOC100806067]
GO:0035967	cellular response to topologically incorrect protein	GO_BiologicalProcess-EBI-UniProt-GOA_25.02.2019_00h00	0.0186326	1	7.04225	5	[CDC48, LOC100783508, LOC100791603, LOC100800698, LOC100806067]
GO:0051788	response to misfolded protein	GO_BiologicalProcess-EBI-UniProt-GOA_25.02.2019_00h00	0.0106009	1	10	4	[CDC48, LOC100783508, LOC100791603, LOC100806067]
GO:0006515	protein quality control for misfolded or incompletely synthesized proteins	GO_BiologicalProcess-EBI-UniProt-GOA_25.02.2019_00h00	0.0307855	1	7.27273	4	[CDC48, LOC100783508, LOC100791603, LOC100806067]
GO:0036503	ERAD pathway	GO_BiologicalProcess-EBI-UniProt-GOA_25.02.2019_00h00	0.0139488	1	7.57576	5	[CDC48, LOC100783508, LOC100791603, LOC100799770, LOC100806067]
GO:0009072	aromatic amino acid family metabolic process	GO_BiologicalProcess-EBI-UniProt-GOA_25.02.2019_00h00	0.0759544	1	5.40541	4	[LOC100792812, LOC100797019, LOC100797299, LOC100809016]
GO:0009073	aromatic amino acid family biosynthetic process	GO_BiologicalProcess-EBI-UniProt-GOA_25.02.2019_00h00	0.0344916	1	7.01754	4	[LOC100792812, LOC100797019, LOC100797299, LOC100809016]
GO:0046417	chorismate metabolic process	GO_BiologicalProcess-EBI-UniProt-GOA_25.02.2019_00h00	0.00994891	1	14.2857	3	[LOC100797019, LOC100797299, LOC100809016]
GO:0006766	vitamin metabolic process	GO_BiologicalProcess-EBI-UniProt-GOA_25.02.2019_00h00	0.0646176	1	5.71429	4	[LOC100791686, LOC100812952, LOC100816213, LOC100816306]
GO:0006767	water-soluble vitamin metabolic process	GO_BiologicalProcess-EBI-UniProt-GOA_25.02.2019_00h00	0.0405157	1	6.66667	4	[LOC100791686, LOC100812952, LOC100816213, LOC100816306]
GO:1901136	carbohydrate derivative catabolic process	GO_BiologicalProcess-EBI-UniProt-GOA_25.02.2019_00h00	0.0619322	1	5.7971	4	[LOC100786939, LOC100787210, LOC100787563, LOC100816644]
GO:0071407	cellular response to organic cyclic compound	GO_BiologicalProcess-EBI-UniProt-GOA_25.02.2019_00h00	0.134695	1	5.08475	3	[GAI1, LOC100812952, LOC100816213]
GO:0044272	sulfur compound biosynthetic process	GO_BiologicalProcess-EBI-UniProt-GOA_25.02.2019_00h00	0.0448425	1	6.45161	4	[LOC100789257, LOC100793091, LOC100811207, LOC100816737]
GO:1901657	glycosyl compound metabolic process	GO_BiologicalProcess-EBI-UniProt-GOA_25.02.2019_00h00	0.0393884	1	4.79452	7	[LOC100037484, LOC100786939, LOC100787210, LOC100787563, LOC100800526, LOC100816644, LOC547870]
GO:0019693	ribose phosphate metabolic process	GO_BiologicalProcess-EBI-UniProt-GOA_25.02.2019_00h00	0.0311032	1	4.4843	10	[LOC100037484, LOC100789257, LOC100793091, LOC100800526, LOC100800990, LOC100811207, LOC100816737, LOC100817607, LOC100818572, LOC547870]
GO:0090407	organophosphate biosynthetic process	GO_BiologicalProcess-EBI-UniProt-GOA_25.02.2019_00h00	0.0155199	1	4.05728	17	[LOC100037484, LOC100306603, LOC100788501, LOC100789257, LOC100793091, LOC100799223, LOC100799358, LOC100800526, LOC100800990, LOC100802347, LOC100811207, LOC100816737, LOC100817607, LOC100818572, LOC100819824, LOC547870, MIPS]
GO:0009116	nucleoside metabolic process	GO_BiologicalProcess-EBI-UniProt-GOA_25.02.2019_00h00	0.00943961	1	6.42202	7	[LOC100037484, LOC100786939, LOC100787210, LOC100787563, LOC100800526, LOC100816644, LOC547870]
GO:0034404	nucleobase-containing small molecule biosynthetic process	GO_BiologicalProcess-EBI-UniProt-GOA_25.02.2019_00h00	0.0847778	1	6.25	3	[LOC100037484, LOC100800526, LOC547870]
GO:1901659	glycosyl compound biosynthetic process	GO_BiologicalProcess-EBI-UniProt-GOA_25.02.2019_00h00	0.0287043	1	9.67742	3	[LOC100037484, LOC100800526, LOC547870]
GO:0009163	nucleoside biosynthetic process	GO_BiologicalProcess-EBI-UniProt-GOA_25.02.2019_00h00	0.0263376	1	10	3	[LOC100037484, LOC100800526, LOC547870]
GO:0006163	purine nucleotide metabolic process	GO_BiologicalProcess-EBI-UniProt-GOA_25.02.2019_00h00	0.00911017	1	5.20833	10	[LOC100037484, LOC100789257, LOC100793091, LOC100800526, LOC100800990, LOC100811207, LOC100816737, LOC100817607, LOC100818572, LOC547870]
GO:0009259	ribonucleotide metabolic process	GO_BiologicalProcess-EBI-UniProt-GOA_25.02.2019_00h00	0.0265859	1	4.73934	10	[LOC100037484, LOC100789257, LOC100793091, LOC100800526, LOC100800990, LOC100811207, LOC100816737, LOC100817607, LOC100818572, LOC547870]
GO:0009124	nucleoside monophosphate biosynthetic process	GO_BiologicalProcess-EBI-UniProt-GOA_25.02.2019_00h00	0.0619322	1	5.7971	4	[LOC100037484, LOC100800526, LOC100817607, LOC100818572]
GO:0009126	purine nucleoside monophosphate metabolic process	GO_BiologicalProcess-EBI-UniProt-GOA_25.02.2019_00h00	0.00970281	1	10.2564	4	[LOC100037484, LOC100800526, LOC100817607, LOC100818572]
GO:0009161	ribonucleoside monophosphate metabolic process	GO_BiologicalProcess-EBI-UniProt-GOA_25.02.2019_00h00	0.0405157	1	6.66667	4	[LOC100037484, LOC100800526, LOC100817607, LOC100818572]
GO:0019205	nucleobase-containing compound kinase activity	GO_BiologicalProcess-EBI-UniProt-GOA_25.02.2019_00h00	0.154877	1	4.7619	3	[LOC100306603, LOC100788501, LOC547870]
GO:0042451	purine nucleoside biosynthetic process	GO_BiologicalProcess-EBI-UniProt-GOA_25.02.2019_00h00	0.0263376	1	10	3	[LOC100037484, LOC100800526, LOC547870]
GO:0042455	ribonucleoside biosynthetic process	GO_BiologicalProcess-EBI-UniProt-GOA_25.02.2019_00h00	0.0263376	1	10	3	[LOC100037484, LOC100800526, LOC547870]
GO:0009156	ribonucleoside monophosphate biosynthetic process	GO_BiologicalProcess-EBI-UniProt-GOA_25.02.2019_00h00	0.0273257	1	7.54717	4	[LOC100037484, LOC100800526, LOC100817607, LOC100818572]
GO:0009167	purine ribonucleoside monophosphate metabolic process	GO_BiologicalProcess-EBI-UniProt-GOA_25.02.2019_00h00	0.00970281	1	10.2564	4	[LOC100037484, LOC100800526, LOC100817607, LOC100818572]
GO:0046129	purine ribonucleoside biosynthetic process	GO_BiologicalProcess-EBI-UniProt-GOA_25.02.2019_00h00	0.0263376	1	10	3	[LOC100037484, LOC100800526, LOC547870]
GO:1901068	guanosine-containing compound metabolic process	GO_BiologicalProcess-EBI-UniProt-GOA_25.02.2019_00h00	0.0240803	1	10.3448	3	[LOC100037484, LOC100800526, LOC547870]
GO:0046040	IMP metabolic process	GO_BiologicalProcess-EBI-UniProt-GOA_25.02.2019_00h00	0.0179656	1	11.5385	3	[LOC100037484, LOC100817607, LOC100818572]
GO:0006188	IMP biosynthetic process	GO_BiologicalProcess-EBI-UniProt-GOA_25.02.2019_00h00	0.0144357	1	12.5	3	[LOC100037484, LOC100817607, LOC100818572]

## Sheet: Soybean_KEGG_Log2(MuWt)<-0.5
ID	Term	Ontology Source	Term PValue	Term PValue Corrected with Bonferroni step down	% Associated Genes	Nr. Genes	Associated Genes Found
KEGG:00010	Glycolysis / Gluconeogenesis	KEGG_25.02.2019	4.12993e-17	1.39179e-14	13.0769	34	[ALDH2B5, ALDH7B2, GAPC1, LOC100037452, LOC100776597, LOC100780166, LOC100781137, LOC100782747, LOC100782857, LOC100782924, LOC100783902, LOC100786455, LOC100787663, LOC100789053, LOC100789257, LOC100789951, LOC100793091, LOC100794734, LOC100799358, LOC100800863, LOC100802730, LOC100802789, LOC100803036, LOC100803925, LOC100807342, LOC100809553, LOC100811084, LOC100815070, LOC100816737, LOC100818…
KEGG:03010	Ribosome	KEGG_25.02.2019	9.31949e-16	3.06611e-13	8.27703	49	[LOC100305490, LOC100305912, LOC100499742, LOC100499757, LOC100499781, LOC100499875, LOC100499978, LOC100500043, LOC100527036, LOC100527190, LOC100527501, LOC100777196, LOC100777482, LOC100777933, LOC100779764, LOC100782902, LOC100784307, LOC100785758, LOC100786189, LOC100786828, LOC100789561, LOC100790380, LOC100790626, LOC100791657, LOC100792174, LOC100792317, LOC100799156, LOC100800507, LOC100…
KEGG:00620	Pyruvate metabolism	KEGG_25.02.2019	2.2673e-14	7.34605e-12	14.3646	26	[ALDH2B5, ALDH7B2, GLYI-7, GMN56, LOC100037452, LOC100500596, LOC100776777, LOC100782567, LOC100782820, LOC100783173, LOC100784112, LOC100786455, LOC100789257, LOC100793091, LOC100796117, LOC100803036, LOC100811402, LOC100812918, LOC100813906, LOC100814078, LOC100816737, LOC100818193, PEPC16, PEPC4, PEPC7, PPC1]
KEGG:00710	Carbon fixation in photosynthetic organisms	KEGG_25.02.2019	4.44646e-14	1.43176e-11	17.3228	22	[GAPC1, LOC100782567, LOC100782924, LOC100783173, LOC100783902, LOC100784112, LOC100788090, LOC100789951, LOC100796117, LOC100799358, LOC100807342, LOC100811402, LOC100814078, LOC100815070, LOC100818028, LOC100819824, PEPC16, PEPC4, PEPC7, PPC1, RBCS-1, rbcL]
KEGG:00480	Glutathione metabolism	KEGG_25.02.2019	3.36847e-13	1.07117e-10	14.1176	24	[GND, GST3, GSTU37, GSTa, IDH, LOC100306295, LOC100306590, LOC100776863, LOC100777131, LOC100784258, LOC100786103, LOC100787686, LOC100793462, LOC100796103, LOC100797187, LOC100799034, LOC100802238, LOC100803740, LOC100808230, LOC100815244, LOC100815891, LOC100816688, LOC100819151, LOC547951]
KEGG:03050	Proteasome	KEGG_25.02.2019	3.51967e-13	1.11574e-10	17.8571	20	[LOC100527630, LOC100779667, LOC100786457, LOC100790393, LOC100790425, LOC100790481, LOC100791893, LOC100793282, LOC100793551, LOC100799919, LOC100808731, LOC100814379, LOC100814792, LOC100817016, LOC100817941, LOC100819051, LOC100819784, LOC100820387, LOC102662733, PAE1]
KEGG:00630	Glyoxylate and dicarboxylate metabolism	KEGG_25.02.2019	5.11082e-13	1.61502e-10	16.4062	21	[CAT1, CAT3, CAT4, GS, GS-2, GS1-GAMMA, LOC100500596, LOC100776777, LOC100780873, LOC100782820, LOC100783173, LOC100789257, LOC100800509, LOC100811402, LOC100812952, LOC100813906, LOC100814078, LOC100816213, LOC100817922, RBCS-1, rbcL]
KEGG:03013	RNA transport	KEGG_25.02.2019	2.75504e-11	8.59572e-09	9.85915	28	[LOC100775181, LOC100775688, LOC100778879, LOC100780329, LOC100781275, LOC100781892, LOC100782598, LOC100782712, LOC100783618, LOC100783973, LOC100784099, LOC100784442, LOC100788022, LOC100789177, LOC100790913, LOC100795339, LOC100797748, LOC100799386, LOC100801611, LOC100802805, LOC100803796, LOC100805203, LOC100811385, LOC100811797, LOC100813735, LOC100817394, LOC100818831, TEFS1]
KEGG:00030	Pentose phosphate pathway	KEGG_25.02.2019	3.38921e-11	1.05065e-08	16.0714	18	[GND, LOC100776597, LOC100780166, LOC100782857, LOC100789900, LOC100793462, LOC100796103, LOC100799034, LOC100800863, LOC100802730, LOC100802789, LOC100803740, LOC100811673, LOC100815070, LOC100815891, LOC100818028, LOC100818755, LOC100819847]
KEGG:00020	Citrate cycle (TCA cycle)	KEGG_25.02.2019	5.25766e-09	1.55101e-06	14.7059	15	[IDH, LOC100781680, LOC100783173, LOC100786103, LOC100786455, LOC100786978, LOC100793091, LOC100796266, LOC100799149, LOC100811402, LOC100813488, LOC100814078, LOC100816688, LOC100816737, LOC100819151]
KEGG:00500	Starch and sucrose metabolism	KEGG_25.02.2019	4.16027e-08	1.194e-05	8.02676	24	[LOC100775219, LOC100777339, LOC100778752, LOC100780082, LOC100780166, LOC100781407, LOC100785608, LOC100789920, LOC100790112, LOC100790297, LOC100793021, LOC100794066, LOC100797023, LOC100798787, LOC100802045, LOC100802730, LOC100802789, LOC100803713, LOC100806761, LOC100810169, LOC100814192, LOC100814910, LOC100819730, SS]
KEGG:00230	Purine metabolism	KEGG_25.02.2019	9.32086e-08	2.60984e-05	9.89011	18	[LOC100037452, LOC100037484, LOC100527475, LOC100780166, LOC100787491, LOC100790263, LOC100792223, LOC100800309, LOC100802730, LOC100802789, LOC100803036, LOC100805930, LOC100808698, LOC100809727, LOC100817607, LOC100818193, LOC100818572, LOC547870]
KEGG:00051	Fructose and mannose metabolism	KEGG_25.02.2019	1.19106e-07	3.31115e-05	11.7188	15	[LOC100776597, LOC100778752, LOC100780082, LOC100782857, LOC100797023, LOC100799358, LOC100800863, LOC100803713, LOC100806500, LOC100814192, LOC100815070, LOC100818755, LOC100819824, LOC100819847, LOC732605]
KEGG:00260	Glycine, serine and threonine metabolism	KEGG_25.02.2019	1.39317e-07	3.84516e-05	12.5	14	[ALDH10A2, ALDH7B2, LOC100792812, LOC100793819, LOC100794734, LOC100798399, LOC100800509, LOC100804651, LOC100806526, LOC100812952, LOC100813292, LOC100816213, LOC100817949, LOC100820155]
KEGG:00520	Amino sugar and nucleotide sugar metabolism	KEGG_25.02.2019	1.77718e-07	4.86949e-05	8.26772	21	[LOC100775641, LOC100778752, LOC100780082, LOC100780166, LOC100781643, LOC100787009, LOC100789920, LOC100790112, LOC100790835, LOC100794066, LOC100797023, LOC100802730, LOC100802789, LOC100803713, LOC100809832, LOC100814192, LOC100814910, LOC100816443, LOC100819843, LOC732605, UGD1]
KEGG:00380	Tryptophan metabolism	KEGG_25.02.2019	6.04775e-06	0.00151799	12.987	10	[ALDH2B5, ALDH7B2, CAT1, CAT3, CAT4, LOC100500596, LOC100776777, LOC100781680, LOC100786978, LOC100803887]
KEGG:00270	Cysteine and methionine metabolism	KEGG_25.02.2019	9.42521e-06	0.00230918	7.88177	16	[CGS1, LOC100776541, LOC100776863, LOC100779947, LOC100783173, LOC100786939, LOC100787210, LOC100800830, LOC100803887, LOC100811317, LOC100811402, LOC100814078, LOC100815229, LOC100815244, LOC547643, OAS-TL1]
KEGG:00250	Alanine, aspartate and glutamate metabolism	KEGG_25.02.2019	3.27401e-05	0.00753022	10.7527	10	[GAD, GS, GS-2, GS1-GAMMA, LOC100780873, LOC100788806, LOC100815931, LOC100817922, LOC100819513, LOC100819867]
KEGG:00450	Selenocompound metabolism	KEGG_25.02.2019	4.56742e-05	0.010368	19.3548	6	[CGS1, LOC100776541, LOC100779947, LOC100809861, LOC100811317, LOC547643]
KEGG:00410	beta-Alanine metabolism	KEGG_25.02.2019	5.15584e-05	0.011446	10.2041	10	[ALDH2B5, ALDH6B1, ALDH6B2, ALDH7B2, GAD, LOC100776863, LOC100792563, LOC100798399, LOC100804651, LOC100815244]
KEGG:04141	Protein processing in endoplasmic reticulum	KEGG_25.02.2019	7.54457e-05	0.0162963	5.6	21	[CDC48, HSP90-1, HSP90-2, LOC100779549, LOC100779976, LOC100783508, LOC100784477, LOC100785017, LOC100786898, LOC100791603, LOC100800698, LOC100806067, LOC100806710, LOC100807416, LOC100810009, LOC100811234, LOC100813263, LOC100816481, LOC100817168, LOC100817821, PM37]
KEGG:00910	Nitrogen metabolism	KEGG_25.02.2019	7.64919e-05	0.0164458	12.3077	8	[GS, GS-2, GS1-GAMMA, LOC100775519, LOC100780873, LOC100815931, LOC100817922, LOC100819513]
KEGG:04146	Peroxisome	KEGG_25.02.2019	0.000111895	0.0234979	7.94702	12	[CAT1, CAT3, CAT4, IDH, LOC100778257, LOC100786103, LOC100799226, LOC100800309, LOC100816688, LOC100819151, LOC547735, SODB]
KEGG:00310	Lysine degradation	KEGG_25.02.2019	0.000130214	0.0269543	11.4286	8	[ALDH2B5, ALDH7B2, LOC100500596, LOC100776777, LOC100781680, LOC100786978, LOC100799149, LOC100813488]
KEGG:00220	Arginine biosynthesis	KEGG_25.02.2019	0.000243104	0.0474054	12.069	7	[GS, GS-2, GS1-GAMMA, LOC100777694, LOC100780873, LOC100814183, LOC100817922]
KEGG:00945	Stilbenoid, diarylheptanoid and gingerol biosynthesis	KEGG_25.02.2019	0.000345416	0.0652837	13.6364	6	[LOC100777532, LOC100779260, LOC100803418, LOC100811247, LOC100820075, SOMT-9]
KEGG:00052	Galactose metabolism	KEGG_25.02.2019	0.000394982	0.0730716	8.73786	9	[LOC100776597, LOC100777339, LOC100780166, LOC100790112, LOC100794066, LOC100802730, LOC100802789, LOC100806500, LOC100818755]
KEGG:00591	Linoleic acid metabolism	KEGG_25.02.2019	0.000497513	0.0900499	12.766	6	[LOC100800451, LOC100802459, LOC100803358, LOC547835, LOX1.1, LOXB1]
KEGG:00940	Phenylpropanoid biosynthesis	KEGG_25.02.2019	0.000523572	0.0937194	5.24781	18	[4CL2, ALDH2C4, ALDH2C5, ALDH2C8, CCR, LOC100775219, LOC100777532, LOC100779260, LOC100781407, LOC100785608, LOC100795412, LOC100799162, LOC100803418, LOC100806525, LOC100811247, LOC100817030, LOC100820075, SOMT-9]
KEGG:00290	Valine, leucine and isoleucine biosynthesis	KEGG_25.02.2019	0.00113135	0.191198	13.5135	5	[GMN56, LOC100789879, LOC100799921, LOC100810297, LOC100812918]
KEGG:03018	RNA degradation	KEGG_25.02.2019	0.00160583	0.263356	5.91133	12	[LOC100527929, LOC100776597, LOC100778879, LOC100780329, LOC100784442, LOC100787663, LOC100799386, LOC100803925, LOC100811084, LOC100811385, LOC100813735, LOC100818755]
KEGG:00360	Phenylalanine metabolism	KEGG_25.02.2019	0.00171085	0.275447	8.75	7	[4CL2, LOC100779260, LOC100798399, LOC100800830, LOC100804651, LOC100811247, SOMT-9]
KEGG:00960	Tropane, piperidine and pyridine alkaloid biosynthesis	KEGG_25.02.2019	0.00249107	0.381133	11.3636	5	[LOC100527615, LOC100798399, LOC100800830, LOC100800947, LOC100804651]
KEGG:00240	Pyrimidine metabolism	KEGG_25.02.2019	0.00315844	0.464291	7.07965	8	[LOC100306603, LOC100527475, LOC100787491, LOC100787563, LOC100792563, LOC100808698, LOC100819867, LOC547870]
KEGG:00280	Valine, leucine and isoleucine degradation	KEGG_25.02.2019	0.00506531	0.673687	7.2165	7	[ALDH2B5, ALDH6B1, ALDH6B2, ALDH7B2, LOC100500596, LOC100776777, LOC547735]
KEGG:00670	One carbon pool by folate	KEGG_25.02.2019	0.00730931	0.877117	11.1111	4	[LOC100797489, LOC100800509, LOC100812952, LOC100816213]
KEGG:00592	alpha-Linolenic acid metabolism	KEGG_25.02.2019	0.157796	0.946774	4.12371	4	[AOC1, LOC100790762, LOC100799226, LOC547735]
KEGG:00460	Cyanoamino acid metabolism	KEGG_25.02.2019	0.0086301	0.992461	7.31707	6	[LOC100775219, LOC100777131, LOC100781407, LOC100785608, LOC100812952, LOC100816213]
KEGG:00760	Nicotinate and nicotinamide metabolism	KEGG_25.02.2019	0.0514928	1	7.69231	3	[LOC100787563, LOC100799223, LOC100808698]
KEGG:00920	Sulfur metabolism	KEGG_25.02.2019	0.134695	1	5.08475	3	[CGS1, LOC100817415, OAS-TL1]
KEGG:00943	Isoflavonoid biosynthesis	KEGG_25.02.2019	0.0548083	1	7.5	3	[HIDH, IF7MaT, LOC100791825]
KEGG:00130	Ubiquinone and other terpenoid-quinone biosynthesis	KEGG_25.02.2019	0.0509472	1	5.37634	5	[4CL2, LOC100793045, LOC100800830, LOC100803804, LOC100811224]
KEGG:00330	Arginine and proline metabolism	KEGG_25.02.2019	0.0181671	1	5.64516	7	[ALDH2B5, ALDH7B2, LOC100776863, LOC100783075, LOC100812549, LOC100815244, P5CR]
KEGG:00071	Fatty acid degradation	KEGG_25.02.2019	0.0213225	1	6	6	[ALDH2B5, ALDH7B2, LOC100500596, LOC100776777, LOC100799226, LOC547735]
KEGG:01040	Biosynthesis of unsaturated fatty acids	KEGG_25.02.2019	0.0514928	1	7.69231	3	[ACPD, LOC100799226, LOC547735]
KEGG:00053	Ascorbate and aldarate metabolism	KEGG_25.02.2019	0.0453489	1	5.55556	5	[ALDH2B5, ALDH7B2, LOC100784258, LOC100802238, UGD1]
KEGG:00970	Aminoacyl-tRNA biosynthesis	KEGG_25.02.2019	0.0346918	1	4.92958	7	[ARGS, LOC100777060, LOC100781350, LOC100806939, LOC100809656, LOC100809861, LOC100810476]
KEGG:00562	Inositol phosphate metabolism	KEGG_25.02.2019	0.0611042	1	4.65116	6	[ALDH6B1, ALDH6B2, LOC100799358, LOC100817415, LOC100819824, MIPS]
KEGG:04130	SNARE interactions in vesicular transport	KEGG_25.02.2019	0.0946885	1	5	4	[LOC100787129, LOC100800991, LOC100807404, LOC100819272]
KEGG:00770	Pantothenate and CoA biosynthesis	KEGG_25.02.2019	0.0344916	1	7.01754	4	[LOC100789879, LOC100792563, LOC100799921, LOC100810297]
KEGG:00640	Propanoate metabolism	KEGG_25.02.2019	0.00882732	1	8.47458	5	[ALDH6B1, ALDH6B2, LOC100500596, LOC100776777, LOC100789257]
KEGG:00650	Butanoate metabolism	KEGG_25.02.2019	0.00885559	1	10.5263	4	[GAD, LOC100500596, LOC100776777, LOC100810297]
KEGG:00900	Terpenoid backbone biosynthesis	KEGG_25.02.2019	0.0147023	1	6.52174	6	[LOC100306378, LOC100500596, LOC100776777, LOC100785539, LOC100800990, LOC100802347]
KEGG:00350	Tyrosine metabolism	KEGG_25.02.2019	0.0384835	1	5.81395	5	[LOC100775700, LOC100782718, LOC100798399, LOC100800830, LOC100804651]
KEGG:00400	Phenylalanine, tyrosine and tryptophan biosynthesis	KEGG_25.02.2019	0.0196793	1	6.94444	5	[LOC100792812, LOC100797019, LOC100797299, LOC100800830, LOC100809016]
KEGG:00941	Flavonoid biosynthesis	KEGG_25.02.2019	0.0147023	1	6.52174	6	[LOC100777532, LOC100779260, LOC100803418, LOC100811247, LOC100820075, SOMT-9]
KEGG:00950	Isoquinoline alkaloid biosynthesis	KEGG_25.02.2019	0.0767351	1	6.52174	3	[LOC100798399, LOC100800830, LOC100804651]

## Sheet: Bacteria_GOBP_log2(MuWt)>pt5
#term ID	term description	observed gene count	background gene count	strength	false discovery rate	matching proteins in your network (IDs)	matching proteins in your network (labels)
GO:1901566	Organonitrogen compound biosynthetic process	149	734	0.31	6.03e-12	224911.27348409,224911.27348463,224911.27348465,224911.27348476,224911.27348668,224911.27348669,224911.27348677,224911.27348687,224911.27348688,224911.27348689,224911.27348690,224911.27348735,224911.27348749,224911.27348766,224911.27348797,224911.27348815,224911.27348832,224911.27348838,224911.27348888,224911.27348899,224911.27348902,224911.27348905,224911.27348926,224911.27348932,224911.27348959…	rpmB,lysC,prfA,ilvE,rplU,rpmA,proA,atpC,atpD,atpG,atpA,rplS,asd,27348766,folD,27348815,ggt,27348838,coaE,hisB,hisA,coaA,pncA,pyrF,infC,rpsA,dut,dfp,Carboxypeptidase,trpS,27349053,purC2,rpsT,rpmF,mtnP,mtnA,27349291,metZ,atpF2,hemA,argH,metF,27349708,rpmE,mobB,27350652,apt,MoeB,glyS,gcdH,pdxH,dxs,27350994,nasA,27351129,27351264,27351279,ade1,cobA,27351540,27351571,27351591,27352009,27352038,rpsF,nd…
GO:0043043	Peptide biosynthetic process	56	148	0.58	9.46e-12	224911.27348409,224911.27348465,224911.27348668,224911.27348669,224911.27348735,224911.27348832,224911.27348959,224911.27348989,224911.27349051,224911.27349081,224911.27349198,224911.27349291,224911.27349759,224911.27350792,224911.27351129,224911.27351540,224911.27352341,224911.27352565,224911.27352738,224911.27353101,224911.27353102,224911.27353122,224911.27353124,224911.27353142,224911.27353227…	rpmB,prfA,rplU,rpmA,rplS,ggt,infC,rpsA,trpS,rpsT,rpmF,27349291,rpmE,glyS,27351129,27351540,rpsF,27352565,valS,glnS,GltX,frr,tsf,proS,rpsI,rplM,gatC,rpmG,rpsK,rpsM,rplO,rplR,rplF,rpsH,rpsN,rplE,rplN,rpsQ,rplP,rpsC,rplV,rplB,rplD,rplC,tuf,fusA,rpsL,rplL,rplJ,rplK,rpsD,tms2,27354854,27354857,rpsU2,pth
GO:0006412	Translation	52	132	0.6	1.62e-11	224911.27348409,224911.27348465,224911.27348668,224911.27348669,224911.27348735,224911.27348959,224911.27348989,224911.27349051,224911.27349081,224911.27349198,224911.27349291,224911.27349759,224911.27350792,224911.27351540,224911.27352341,224911.27352565,224911.27352738,224911.27353101,224911.27353102,224911.27353122,224911.27353124,224911.27353142,224911.27353227,224911.27353228,224911.27353355…	rpmB,prfA,rplU,rpmA,rplS,infC,rpsA,trpS,rpsT,rpmF,27349291,rpmE,glyS,27351540,rpsF,27352565,valS,glnS,GltX,frr,tsf,proS,rpsI,rplM,gatC,rpmG,rpsK,rpsM,rplO,rplR,rplF,rpsH,rpsN,rplE,rplN,rpsQ,rplP,rpsC,rplV,rplB,rplD,rplC,tuf,fusA,rpsL,rplL,rplJ,rplK,rpsD,tms2,rpsU2,pth
GO:0044271	Cellular nitrogen compound biosynthetic process	122	595	0.32	3.52e-10	224911.27348409,224911.27348465,224911.27348668,224911.27348669,224911.27348687,224911.27348688,224911.27348689,224911.27348690,224911.27348735,224911.27348766,224911.27348797,224911.27348815,224911.27348832,224911.27348838,224911.27348884,224911.27348888,224911.27348889,224911.27348902,224911.27348905,224911.27348926,224911.27348932,224911.27348959,224911.27348989,224911.27349007,224911.27349008…	rpmB,prfA,rplU,rpmA,atpC,atpD,atpG,atpA,rplS,27348766,folD,27348815,ggt,27348838,rho,coaE,dnaQ,hisA,coaA,pncA,pyrF,infC,rpsA,dut,dfp,trpS,27349053,purC2,dnaN,rpsT,rpmF,mtnP,27349291,atpF2,hemA,27349708,rpmE,ugdH,27350652,apt,glyS,gcdH,pdxH,dxs,27350994,27351129,27351264,ade1,cobA,27351540,rpsF,ndk,nrdJ,27352565,valS,27352867,queF,pyrG,trpC,glnS,GltX,frr,tsf,proS,rpsI,rplM,hemB,gatC,pyrB,rpmG,rpoA…
GO:0043603	Cellular amide metabolic process	70	251	0.45	3.89e-10	224911.27348409,224911.27348465,224911.27348668,224911.27348669,224911.27348699,224911.27348703,224911.27348735,224911.27348797,224911.27348832,224911.27348838,224911.27348959,224911.27348989,224911.27349008,224911.27349051,224911.27349081,224911.27349198,224911.27349291,224911.27349603,224911.27349671,224911.27349706,224911.27349707,224911.27349709,224911.27349759,224911.27350792,224911.27350872…	rpmB,prfA,rplU,rpmA,sucB,sucC,rplS,folD,ggt,27348838,infC,rpsA,dfp,trpS,rpsT,rpmF,27349291,27349603,metF,ureA,ureB,ureC,rpmE,glyS,gcdH,27351129,27351306,27351540,rpsF,27352565,valS,27352867,glnS,GltX,frr,tsf,proS,rpsI,rplM,gatC,rpmG,rpsK,rpsM,rplO,rplR,rplF,rpsH,rpsN,rplE,rplN,rpsQ,rplP,rpsC,rplV,rplB,rplD,rplC,tuf,fusA,rpsL,rplL,rplJ,rplK,rpsD,27354441,tms2,27354854,27354857,rpsU2,pth
GO:1901564	Organonitrogen compound metabolic process	221	1383	0.21	5.91e-10	224911.27348409,224911.27348452,224911.27348463,224911.27348465,224911.27348476,224911.27348587,224911.27348591,224911.27348600,224911.27348624,224911.27348668,224911.27348669,224911.27348677,224911.27348687,224911.27348688,224911.27348689,224911.27348690,224911.27348699,224911.27348700,224911.27348703,224911.27348735,224911.27348749,224911.27348766,224911.27348790,224911.27348797,224911.27348815…	rpmB,27348452,lysC,prfA,ilvE,27348587,hmgA,27348600,ptrB,rplU,rpmA,proA,atpC,atpD,atpG,atpA,sucB,sucA,sucC,rplS,asd,27348766,27348790,folD,27348815,ggt,27348838,coaE,hslU,hslV,hisB,hisA,coaA,pncA,pyrF,infC,rpsA,dut,dfp,Carboxypeptidase,27349049,trpS,27349053,27349056,purC2,rpsT,rpmF,mtnP,mtnA,27349291,metZ,27349378,atpF2,hemA,27349537,27349603,27349624,argH,27349665,metF,ureA,ureB,27349708,ureC,2…
GO:0043604	Amide biosynthetic process	60	207	0.47	3.29e-09	224911.27348409,224911.27348465,224911.27348668,224911.27348669,224911.27348735,224911.27348832,224911.27348838,224911.27348959,224911.27348989,224911.27349051,224911.27349081,224911.27349198,224911.27349291,224911.27349759,224911.27350792,224911.27350872,224911.27351129,224911.27351540,224911.27352341,224911.27352565,224911.27352738,224911.27352867,224911.27353101,224911.27353102,224911.27353122…	rpmB,prfA,rplU,rpmA,rplS,ggt,27348838,infC,rpsA,trpS,rpsT,rpmF,27349291,rpmE,glyS,gcdH,27351129,27351540,rpsF,27352565,valS,27352867,glnS,GltX,frr,tsf,proS,rpsI,rplM,gatC,rpmG,rpsK,rpsM,rplO,rplR,rplF,rpsH,rpsN,rplE,rplN,rpsQ,rplP,rpsC,rplV,rplB,rplD,rplC,tuf,fusA,rpsL,rplL,rplJ,rplK,rpsD,27354441,tms2,27354854,27354857,rpsU2,pth
GO:0044249	Cellular biosynthetic process	200	1236	0.21	3.29e-09	224911.27348409,224911.27348463,224911.27348465,224911.27348476,224911.27348493,224911.27348668,224911.27348669,224911.27348677,224911.27348687,224911.27348688,224911.27348689,224911.27348690,224911.27348735,224911.27348749,224911.27348766,224911.27348797,224911.27348815,224911.27348832,224911.27348838,224911.27348884,224911.27348888,224911.27348889,224911.27348899,224911.27348902,224911.27348905…	rpmB,lysC,prfA,ilvE,bam,rplU,rpmA,proA,atpC,atpD,atpG,atpA,rplS,asd,27348766,folD,27348815,ggt,27348838,rho,coaE,dnaQ,hisB,hisA,coaA,pncA,pyrF,infC,rpsA,dut,dfp,fabA,Carboxypeptidase,trpS,27349053,purC2,gyrB,dnaN,rpsT,27349105,rpmF,mtnP,mtnA,27349227,27349291,metZ,atpF2,hemA,27349502,argH,metF,27349708,rpmE,27350403,Gluconolactonase,mobB,27350617,27350629,27350635,lspL,ugdH,27350652,27350700,apt,…
GO:0009058	Biosynthetic process	210	1325	0.2	3.81e-09	224911.27348409,224911.27348463,224911.27348465,224911.27348476,224911.27348493,224911.27348668,224911.27348669,224911.27348677,224911.27348687,224911.27348688,224911.27348689,224911.27348690,224911.27348735,224911.27348749,224911.27348766,224911.27348797,224911.27348815,224911.27348832,224911.27348838,224911.27348884,224911.27348888,224911.27348889,224911.27348899,224911.27348902,224911.27348905…	rpmB,lysC,prfA,ilvE,bam,rplU,rpmA,proA,atpC,atpD,atpG,atpA,rplS,asd,27348766,folD,27348815,ggt,27348838,rho,coaE,dnaQ,hisB,hisA,coaA,pncA,pyrF,infC,rpsA,dut,dfp,fabA,Carboxypeptidase,trpS,27349053,purC2,gyrB,dnaN,rpsT,27349105,rpmF,mtnP,mtnA,27349227,27349291,metZ,atpF2,hemA,27349502,argH,metF,27349708,exoN,rpmE,27350403,Gluconolactonase,mobB,27350617,27350629,27350635,lspL,ugdH,27350652,27350700…
GO:1901576	Organic substance biosynthetic process	204	1286	0.2	7.11e-09	224911.27348409,224911.27348463,224911.27348465,224911.27348476,224911.27348668,224911.27348669,224911.27348677,224911.27348687,224911.27348688,224911.27348689,224911.27348690,224911.27348735,224911.27348749,224911.27348766,224911.27348797,224911.27348815,224911.27348832,224911.27348838,224911.27348884,224911.27348888,224911.27348889,224911.27348899,224911.27348902,224911.27348905,224911.27348926…	rpmB,lysC,prfA,ilvE,rplU,rpmA,proA,atpC,atpD,atpG,atpA,rplS,asd,27348766,folD,27348815,ggt,27348838,rho,coaE,dnaQ,hisB,hisA,coaA,pncA,pyrF,infC,rpsA,dut,dfp,fabA,Carboxypeptidase,trpS,27349053,purC2,gyrB,dnaN,rpsT,27349105,rpmF,mtnP,mtnA,27349291,metZ,atpF2,hemA,argH,metF,27349708,exoN,rpmE,27350403,Gluconolactonase,mobB,27350617,27350629,27350635,lspL,ugdH,27350652,27350700,apt,smc,MoeB,glyS,cbb…
GO:0044281	Small molecule metabolic process	186	1226	0.19	1.61e-06	224911.27348463,224911.27348476,224911.27348587,224911.27348591,224911.27348592,224911.27348626,224911.27348672,224911.27348677,224911.27348687,224911.27348688,224911.27348689,224911.27348690,224911.27348699,224911.27348700,224911.27348703,224911.27348704,224911.27348749,224911.27348766,224911.27348797,224911.27348832,224911.27348838,224911.27348887,224911.27348888,224911.27348899,224911.27348902…	lysC,ilvE,27348587,hmgA,27348592,ilvD,27348672,proA,atpC,atpD,atpG,atpA,sucB,sucA,sucC,mdh,asd,27348766,folD,ggt,27348838,27348887,coaE,hisB,hisA,coaA,pncA,pyrF,dut,dfp,fabA,Carboxypeptidase,trpS,27349053,purC2,27349149,Hydrolase,mtnP,mtnA,metZ,27349378,atpF2,27349537,27349540,27349603,etfA,argH,27349665,metF,ureA,ureB,27349708,ureC,27349714,glcB,exoN,dadA,Gluconolactonase,ugdH,27350639,celB,2735…
GO:0010467	Gene expression	64	302	0.33	1.98e-05	224911.27348409,224911.27348465,224911.27348668,224911.27348669,224911.27348735,224911.27348884,224911.27348959,224911.27348989,224911.27349028,224911.27349031,224911.27349049,224911.27349051,224911.27349081,224911.27349198,224911.27349291,224911.27349759,224911.27350792,224911.27351540,224911.27352341,224911.27352565,224911.27352567,224911.27352738,224911.27352991,224911.27353101,224911.27353102…	rpmB,prfA,rplU,rpmA,rplS,rho,infC,rpsA,pnp,rbfA,27349049,trpS,rpsT,rpmF,27349291,rpmE,glyS,27351540,rpsF,27352565,rne,valS,trmFO,glnS,GltX,frr,tsf,proS,rpsI,rplM,gatC,rpmG,virR,rpoA,rpsK,rpsM,rplO,rplR,rplF,rpsH,rpsN,rplE,rplN,rpsQ,rplP,rpsC,rplV,rplB,rplD,rplC,tuf,fusA,rpsL,rplL,rplJ,rplK,nusG,rpsD,27353991,tms2,rpsU2,sigA,greA,pth
GO:0044238	Primary metabolic process	301	2317	0.12	2.35e-05	224911.27348406,224911.27348409,224911.27348430,224911.27348452,224911.27348463,224911.27348465,224911.27348476,224911.27348490,224911.27348587,224911.27348591,224911.27348600,224911.27348624,224911.27348626,224911.27348668,224911.27348669,224911.27348677,224911.27348687,224911.27348688,224911.27348689,224911.27348690,224911.27348699,224911.27348700,224911.27348701,224911.27348703,224911.27348704…	mgpS,rpmB,cis,27348452,lysC,prfA,ilvE,27348490,27348587,hmgA,27348600,ptrB,ilvD,rplU,rpmA,proA,atpC,atpD,atpG,atpA,sucB,sucA,sucD,sucC,mdh,27348722,rplS,asd,27348766,27348790,folD,ggt,rho,27348887,coaE,dnaQ,hslU,hslV,hisB,hisA,coaA,pncA,pyrF,infC,hpf,rpsA,27348998,dut,dfp,fabA,pnp,rbfA,Carboxypeptidase,27349049,trpS,27349053,purC2,gyrB,dnaN,rpsT,27349149,rpmF,mtnP,mtnA,27349291,metZ,27349378,atpF…
GO:0009987	Cellular process	522	4517	0.07	4.36e-05	224911.27348338,224911.27348360,224911.27348396,224911.27348404,224911.27348406,224911.27348409,224911.27348430,224911.27348451,224911.27348452,224911.27348463,224911.27348465,224911.27348476,224911.27348480,224911.27348493,224911.27348587,224911.27348591,224911.27348592,224911.27348600,224911.27348601,224911.27348602,224911.27348603,224911.27348617,224911.27348621,224911.27348632,224911.27348668…	27348338,27348360,cyoA,Ferredoxin,mgpS,rpmB,cis,secA,27348452,lysC,prfA,ilvE,27348480,bam,27348587,hmgA,27348592,27348600,27348601,27348602,27348603,27348617,Aminotransferase,27348632,rplU,rpmA,27348672,proA,rsfS,atpC,atpD,atpG,atpA,sucB,sucA,sucD,sucC,mdh,27348722,27348727,rplS,asd,27348766,27348769,typA,27348790,ppa,folD,27348815,ggt,27348838,amtB,27348869,parA,rho,27348887,coaE,dnaQ,secB,hslU,…
GO:0006807	Nitrogen compound metabolic process	267	2026	0.12	5.46e-05	224911.27348406,224911.27348409,224911.27348452,224911.27348458,224911.27348463,224911.27348465,224911.27348476,224911.27348587,224911.27348591,224911.27348600,224911.27348624,224911.27348668,224911.27348669,224911.27348677,224911.27348687,224911.27348688,224911.27348689,224911.27348690,224911.27348699,224911.27348700,224911.27348703,224911.27348722,224911.27348735,224911.27348749,224911.27348766…	mgpS,rpmB,27348452,Amidohydrolase,lysC,prfA,ilvE,27348587,hmgA,27348600,ptrB,rplU,rpmA,proA,atpC,atpD,atpG,atpA,sucB,sucA,sucC,27348722,rplS,asd,27348766,27348790,folD,27348815,ggt,27348838,rho,27348887,coaE,dnaQ,hslU,hslV,hisB,hisA,coaA,pncA,pyrF,infC,rpsA,27348998,dut,dfp,pnp,rbfA,Carboxypeptidase,27349049,trpS,27349053,27349056,purC2,gyrB,dnaN,rpsT,rpmF,mtnP,mtnA,amiE,27349291,metZ,27349378,at…
GO:0006520	Cellular amino acid metabolic process	66	331	0.3	6.59e-05	224911.27348463,224911.27348476,224911.27348587,224911.27348591,224911.27348677,224911.27348699,224911.27348749,224911.27348797,224911.27348832,224911.27348899,224911.27348902,224911.27349038,224911.27349051,224911.27349210,224911.27349211,224911.27349356,224911.27349632,224911.27349665,224911.27349671,224911.27350477,224911.27350792,224911.27350872,224911.27351129,224911.27351268,224911.27351279…	lysC,ilvE,27348587,hmgA,proA,sucB,asd,folD,ggt,hisB,hisA,Carboxypeptidase,trpS,mtnP,mtnA,metZ,argH,27349665,metF,dadA,glyS,gcdH,27351129,27351268,27351279,27351571,27351591,27352009,27352038,glnII,aroQ1,aroG,metC,valS,NirA,argD2,pyrG,trpC,glnS,GltX,proS,GlnA,DapA,gatC,pyrB,27353400,27353606,27353724,27353853,CysE,27353878,27353967,27354012,leuA,ilvH,27354854,27354857,27355491,serA,serC,hisZ,27355…
GO:0034641	Cellular nitrogen compound metabolic process	172	1192	0.16	9.8e-05	224911.27348406,224911.27348409,224911.27348465,224911.27348668,224911.27348669,224911.27348687,224911.27348688,224911.27348689,224911.27348690,224911.27348699,224911.27348700,224911.27348703,224911.27348722,224911.27348735,224911.27348766,224911.27348790,224911.27348797,224911.27348815,224911.27348832,224911.27348838,224911.27348884,224911.27348887,224911.27348888,224911.27348889,224911.27348899…	mgpS,rpmB,prfA,rplU,rpmA,atpC,atpD,atpG,atpA,sucB,sucA,sucC,27348722,rplS,27348766,27348790,folD,27348815,ggt,27348838,rho,27348887,coaE,dnaQ,hisB,hisA,coaA,pncA,pyrF,infC,rpsA,dut,dfp,pnp,rbfA,trpS,27349053,purC2,gyrB,dnaN,rpsT,rpmF,mtnP,27349291,atpF2,hemA,27349517,27349537,27349603,metF,ureA,ureB,27349708,ureC,exoN,rpmE,27350628,ugdH,27350652,apt,glyS,gcdH,pdxH,dxs,xseB,27350981,27350994,27351…
GO:0055086	Nucleobase-containing small molecule metabolic process	60	298	0.31	0.00015	224911.27348687,224911.27348688,224911.27348689,224911.27348690,224911.27348699,224911.27348700,224911.27348703,224911.27348797,224911.27348887,224911.27348888,224911.27348905,224911.27348926,224911.27348932,224911.27349007,224911.27349008,224911.27349053,224911.27349061,224911.27349210,224911.27349437,224911.27349537,224911.27349708,224911.27349751,224911.27350638,224911.27350746,224911.27350872…	atpC,atpD,atpG,atpA,sucB,sucA,sucC,folD,27348887,coaE,coaA,pncA,pyrF,dut,dfp,27349053,purC2,mtnP,atpF2,27349537,27349708,exoN,ugdH,apt,gcdH,27350981,27350994,27351072,27351306,ade1,Phenylhydantoinase,Dihydropyrimidinase,27351672,27352107,ndk,27352519,Glk,27353042,eno,queF,pyrG,pyrB,adk,gmd,gpt,27353936,purS,purC1,purU,27354441,tal,modD,purA,27355491,27355558,purD,dht,27355907,27356411,UgdH
GO:0009059	Macromolecule biosynthetic process	81	456	0.25	0.00018	224911.27348409,224911.27348465,224911.27348668,224911.27348669,224911.27348735,224911.27348884,224911.27348889,224911.27348959,224911.27348989,224911.27349051,224911.27349072,224911.27349078,224911.27349081,224911.27349198,224911.27349291,224911.27349751,224911.27349759,224911.27350617,224911.27350629,224911.27350635,224911.27350637,224911.27350638,224911.27350752,224911.27350792,224911.27351540…	rpmB,prfA,rplU,rpmA,rplS,rho,dnaQ,infC,rpsA,trpS,gyrB,dnaN,rpsT,rpmF,27349291,exoN,rpmE,27350617,27350629,27350635,lspL,ugdH,smc,glyS,27351540,rpsF,nrdJ,27352565,valS,lexA,glnS,GltX,frr,tsf,proS,rpsI,rplM,gatC,rpmG,rpoA,rpsK,rpsM,rplO,rplR,rplF,rpsH,rpsN,rplE,rplN,rpsQ,rplP,rpsC,rplV,rplB,rplD,rplC,tuf,fusA,rpsL,rplL,rplJ,rplK,nusG,rpsD,27353991,27354194,manC,ptmB,27354281,tms2,glgB,rpsU2,sigA,gr…
GO:0006457	Protein folding	18	41	0.65	0.00021	224911.27348890,224911.27348925,224911.27348928,224911.27349656,224911.27350313,224911.27350660,224911.27350882,224911.27351125,224911.27353161,224911.27353210,224911.27353509,224911.27353510,224911.27353643,224911.27353901,224911.27353902,224911.27355260,224911.27355816,224911.27356073	secB,grpE,dnaK,clpB,groL3,fbp,27350882,27351125,27353161,tig,hspC,degP,27353643,groS,groL6,groL2,groL7,htpG
GO:0034645	Cellular macromolecule biosynthetic process	76	421	0.26	0.00021	224911.27348409,224911.27348465,224911.27348668,224911.27348669,224911.27348735,224911.27348884,224911.27348889,224911.27348959,224911.27348989,224911.27349051,224911.27349072,224911.27349078,224911.27349081,224911.27349198,224911.27349291,224911.27349759,224911.27350617,224911.27350629,224911.27350635,224911.27350637,224911.27350752,224911.27350792,224911.27351540,224911.27352341,224911.27352536…	rpmB,prfA,rplU,rpmA,rplS,rho,dnaQ,infC,rpsA,trpS,gyrB,dnaN,rpsT,rpmF,27349291,rpmE,27350617,27350629,27350635,lspL,smc,glyS,27351540,rpsF,nrdJ,27352565,valS,lexA,glnS,GltX,frr,tsf,proS,rpsI,rplM,gatC,rpmG,rpoA,rpsK,rpsM,rplO,rplR,rplF,rpsH,rpsN,rplE,rplN,rpsQ,rplP,rpsC,rplV,rplB,rplD,rplC,tuf,fusA,rpsL,rplL,rplJ,rplK,nusG,rpsD,27353991,27354194,ptmB,27354281,tms2,glgB,rpsU2,sigA,greA,pth,27355809…
GO:0044267	Cellular protein metabolic process	75	414	0.26	0.00021	224911.27348409,224911.27348452,224911.27348465,224911.27348600,224911.27348668,224911.27348669,224911.27348735,224911.27348766,224911.27348790,224911.27348898,224911.27348959,224911.27348989,224911.27349051,224911.27349081,224911.27349198,224911.27349291,224911.27349624,224911.27349759,224911.27350489,224911.27350566,224911.27350660,224911.27350767,224911.27350792,224911.27350855,224911.27350909…	rpmB,27348452,prfA,27348600,rplU,rpmA,rplS,27348766,27348790,hslV,infC,rpsA,trpS,rpsT,rpmF,27349291,27349624,rpmE,aph,mobB,fbp,MoeB,glyS,27350855,27350909,nasA,27351264,ccmE,27351540,rpsF,selO,27352549,27352565,valS,ntrB,glnS,GltX,frr,tsf,proS,clpP2,tig,rpsI,rplM,gatC,rpmG,degP,27353643,rpsK,rpsM,rplO,rplR,rplF,rpsH,rpsN,rplE,rplN,rpsQ,rplP,rpsC,rplV,rplB,rplD,rplC,tuf,fusA,rpsL,rplL,rplJ,rplK,rp…
GO:0044237	Cellular metabolic process	356	2938	0.09	0.00043	224911.27348396,224911.27348404,224911.27348406,224911.27348409,224911.27348430,224911.27348452,224911.27348463,224911.27348465,224911.27348476,224911.27348493,224911.27348587,224911.27348591,224911.27348592,224911.27348600,224911.27348601,224911.27348621,224911.27348668,224911.27348669,224911.27348672,224911.27348677,224911.27348687,224911.27348688,224911.27348689,224911.27348690,224911.27348699…	cyoA,Ferredoxin,mgpS,rpmB,cis,27348452,lysC,prfA,ilvE,bam,27348587,hmgA,27348592,27348600,27348601,Aminotransferase,rplU,rpmA,27348672,proA,atpC,atpD,atpG,atpA,sucB,sucA,sucD,sucC,mdh,27348722,rplS,asd,27348766,27348790,ppa,folD,27348815,ggt,27348838,rho,27348887,coaE,dnaQ,hslV,hisB,hisA,coaA,pncA,pyrF,27348952,infC,ptsN,rpsA,27348998,dut,dfp,fabA,katG,pnp,rbfA,Carboxypeptidase,27349049,trpS,2734…
GO:0072521	Purine-containing compound metabolic process	39	171	0.36	0.00073	224911.27348687,224911.27348688,224911.27348689,224911.27348690,224911.27348699,224911.27348700,224911.27348703,224911.27348797,224911.27348888,224911.27348905,224911.27349008,224911.27349053,224911.27349061,224911.27349210,224911.27349437,224911.27349708,224911.27350746,224911.27350872,224911.27350994,224911.27351072,224911.27351306,224911.27351423,224911.27351672,224911.27352381,224911.27352922…	atpC,atpD,atpG,atpA,sucB,sucA,sucC,folD,coaE,coaA,dfp,27349053,purC2,mtnP,atpF2,27349708,apt,gcdH,27350994,27351072,27351306,ade1,27351672,ndk,Glk,27353042,eno,adk,gpt,27353936,purS,purC1,purU,27354441,tal,purA,27355491,purD,27355907
GO:0008652	Cellular amino acid biosynthetic process	43	209	0.32	0.0022	224911.27348463,224911.27348476,224911.27348677,224911.27348749,224911.27348797,224911.27348832,224911.27348899,224911.27348902,224911.27349038,224911.27349210,224911.27349211,224911.27349356,224911.27349632,224911.27349671,224911.27351129,224911.27351279,224911.27351571,224911.27351591,224911.27352009,224911.27352038,224911.27352431,224911.27352554,224911.27352652,224911.27352834,224911.27352845…	lysC,ilvE,proA,asd,folD,ggt,hisB,hisA,Carboxypeptidase,mtnP,mtnA,metZ,argH,metF,27351129,27351279,27351571,27351591,27352009,27352038,glnII,aroQ1,aroG,NirA,argD2,trpC,GlnA,DapA,27353606,27353724,27353853,CysE,27353878,27353967,leuA,ilvH,serA,serC,hisZ,27355879,gltB,gltD,27356250
GO:0008152	Metabolic process	452	3953	0.06	0.0026	224911.27348335,224911.27348396,224911.27348404,224911.27348406,224911.27348409,224911.27348430,224911.27348452,224911.27348458,224911.27348463,224911.27348465,224911.27348476,224911.27348477,224911.27348480,224911.27348490,224911.27348493,224911.27348587,224911.27348591,224911.27348592,224911.27348600,224911.27348601,224911.27348621,224911.27348624,224911.27348626,224911.27348668,224911.27348669…	27348335,cyoA,Ferredoxin,mgpS,rpmB,cis,27348452,Amidohydrolase,lysC,prfA,ilvE,Esterase,27348480,27348490,bam,27348587,hmgA,27348592,27348600,27348601,Aminotransferase,ptrB,ilvD,rplU,rpmA,27348672,proA,atpC,atpD,atpG,atpA,sucB,sucA,sucD,sucC,mdh,27348722,rplS,asd,27348766,27348775,27348790,ppa,folD,27348815,ggt,27348838,rho,27348887,coaE,dnaQ,hslU,hslV,hisB,hisA,coaA,pncA,pyrF,27348952,infC,273489…
GO:0009259	Ribonucleotide metabolic process	35	156	0.35	0.0026	224911.27348687,224911.27348688,224911.27348689,224911.27348690,224911.27348699,224911.27348700,224911.27348703,224911.27348888,224911.27348905,224911.27348932,224911.27349008,224911.27349053,224911.27349061,224911.27349437,224911.27349708,224911.27350746,224911.27350872,224911.27351072,224911.27351306,224911.27352381,224911.27352922,224911.27353042,224911.27353058,224911.27353069,224911.27353364…	atpC,atpD,atpG,atpA,sucB,sucA,sucC,coaE,coaA,pyrF,dfp,27349053,purC2,atpF2,27349708,apt,gcdH,27351072,27351306,ndk,Glk,27353042,eno,pyrG,pyrB,adk,gpt,purS,purC1,purU,tal,purA,27355491,purD,27355907
GO:0019538	Protein metabolic process	91	580	0.2	0.0026	224911.27348409,224911.27348452,224911.27348465,224911.27348600,224911.27348624,224911.27348668,224911.27348669,224911.27348735,224911.27348766,224911.27348790,224911.27348832,224911.27348895,224911.27348898,224911.27348959,224911.27348989,224911.27349049,224911.27349051,224911.27349081,224911.27349198,224911.27349291,224911.27349603,224911.27349624,224911.27349759,224911.27350489,224911.27350566…	rpmB,27348452,prfA,27348600,ptrB,rplU,rpmA,rplS,27348766,27348790,ggt,hslU,hslV,infC,rpsA,27349049,trpS,rpsT,rpmF,27349291,27349603,27349624,rpmE,aph,mobB,fbp,MoeB,glyS,dop,27350855,27350909,nasA,27351129,27351264,ccmE,27351388,27351540,rpsF,pepA,selO,27352549,27352565,valS,ntrB,lexA,glnS,GltX,frr,tsf,proS,clpP2,tig,rpsI,rplM,gatC,rpmG,degP,27353643,rpsK,rpsM,rplO,rplR,rplF,rpsH,rpsN,rplE,rplN,rp…
GO:0006163	Purine nucleotide metabolic process	33	145	0.36	0.0031	224911.27348687,224911.27348688,224911.27348689,224911.27348690,224911.27348699,224911.27348700,224911.27348703,224911.27348797,224911.27348888,224911.27348905,224911.27349008,224911.27349053,224911.27349061,224911.27349437,224911.27349708,224911.27350746,224911.27350872,224911.27351072,224911.27351306,224911.27352381,224911.27352922,224911.27353042,224911.27353058,224911.27353654,224911.27353886…	atpC,atpD,atpG,atpA,sucB,sucA,sucC,folD,coaE,coaA,dfp,27349053,purC2,atpF2,27349708,apt,gcdH,27351072,27351306,ndk,Glk,27353042,eno,adk,gpt,purS,purC1,purU,tal,purA,27355491,purD,27355907
GO:0009150	Purine ribonucleotide metabolic process	32	141	0.36	0.004	224911.27348687,224911.27348688,224911.27348689,224911.27348690,224911.27348699,224911.27348700,224911.27348703,224911.27348888,224911.27348905,224911.27349008,224911.27349053,224911.27349061,224911.27349437,224911.27349708,224911.27350746,224911.27350872,224911.27351072,224911.27351306,224911.27352381,224911.27352922,224911.27353042,224911.27353058,224911.27353654,224911.27353886,224911.27354004…	atpC,atpD,atpG,atpA,sucB,sucA,sucC,coaE,coaA,dfp,27349053,purC2,atpF2,27349708,apt,gcdH,27351072,27351306,ndk,Glk,27353042,eno,adk,gpt,purS,purC1,purU,tal,purA,27355491,purD,27355907
GO:0015846	Polyamine transport	9	13	0.84	0.004	224911.27351500,224911.27351545,224911.27351807,224911.27351890,224911.27352067,224911.27353850,224911.27354925,224911.27355106,224911.27355479	2.73515e+71
GO:0044283	Small molecule biosynthetic process	76	469	0.21	0.004	224911.27348463,224911.27348476,224911.27348677,224911.27348749,224911.27348766,224911.27348797,224911.27348832,224911.27348838,224911.27348899,224911.27348902,224911.27349007,224911.27349018,224911.27349038,224911.27349210,224911.27349211,224911.27349356,224911.27349632,224911.27349671,224911.27349708,224911.27350488,224911.27350638,224911.27350700,224911.27350746,224911.27350880,224911.27350907…	lysC,ilvE,proA,asd,27348766,folD,ggt,27348838,hisB,hisA,dut,fabA,Carboxypeptidase,mtnP,mtnA,metZ,argH,metF,27349708,Gluconolactonase,ugdH,27350700,apt,pdxH,dxs,27350994,27351129,27351264,27351279,cobA,27351571,27351591,27352009,gph,27352038,FabF,27352071,AcpP,27352347,ndk,glnII,aroQ1,GlpX,aroG,27352741,NirA,argD2,27352867,queF,trpC,uppS2,GlnA,DapA,27353606,27353724,27353853,CysE,27353878,gpt,2735…
GO:1901565	Organonitrogen compound catabolic process	40	196	0.31	0.004	224911.27348476,224911.27348587,224911.27348591,224911.27348699,224911.27348832,224911.27348898,224911.27349007,224911.27349008,224911.27349378,224911.27349537,224911.27349603,224911.27349706,224911.27349707,224911.27349709,224911.27349714,224911.27350477,224911.27350981,224911.27350994,224911.27351129,224911.27351268,224911.27351423,224911.27351554,224911.27351592,224911.27351672,224911.27352107…	ilvE,27348587,hmgA,sucB,ggt,hslV,dut,dfp,27349378,27349537,27349603,ureA,ureB,ureC,27349714,dadA,27350981,27350994,27351129,27351268,ade1,Phenylhydantoinase,Dihydropyrimidinase,27351672,27352107,27352120,27352519,27352988,clpP2,27353397,27353400,degP,27353643,27353936,27354441,27354442,27355558,AtzD,27355879,dht
GO:1901605	Alpha-amino acid metabolic process	49	262	0.28	0.004	224911.27348463,224911.27348476,224911.27348587,224911.27348591,224911.27348677,224911.27348699,224911.27348749,224911.27348797,224911.27348899,224911.27348902,224911.27349038,224911.27349210,224911.27349211,224911.27349356,224911.27349632,224911.27349665,224911.27349671,224911.27350477,224911.27350872,224911.27351268,224911.27351279,224911.27351571,224911.27352009,224911.27352431,224911.27352708…	lysC,ilvE,27348587,hmgA,proA,sucB,asd,folD,hisB,hisA,Carboxypeptidase,mtnP,mtnA,metZ,argH,27349665,metF,dadA,gcdH,27351268,27351279,27351571,27352009,glnII,metC,NirA,argD2,pyrG,trpC,GlnA,DapA,27353400,27353606,27353724,CysE,27353878,27353967,27354012,leuA,ilvH,27355491,serA,serC,hisZ,27355879,gltB,gltD,27356250,27356251
GO:0043436	Oxoacid metabolic process	110	757	0.17	0.0049	224911.27348463,224911.27348476,224911.27348587,224911.27348591,224911.27348592,224911.27348672,224911.27348677,224911.27348699,224911.27348700,224911.27348704,224911.27348749,224911.27348797,224911.27348832,224911.27348838,224911.27348899,224911.27348902,224911.27349008,224911.27349018,224911.27349038,224911.27349051,224911.27349150,224911.27349210,224911.27349211,224911.27349356,224911.27349540…	lysC,ilvE,27348587,hmgA,27348592,27348672,proA,sucB,sucA,mdh,asd,folD,ggt,27348838,hisB,hisA,dfp,fabA,Carboxypeptidase,trpS,Hydrolase,mtnP,mtnA,metZ,27349540,27349603,etfA,argH,27349665,metF,glcB,dadA,Gluconolactonase,ugdH,27350700,27350710,glyS,gcdH,27351065,nasA,27351072,27351115,27351129,27351264,ispH2,27351268,27351279,27351571,27351591,27352009,gph,27352038,FabF,27352071,27352122,AcpP,273523…
GO:0061077	Chaperone-mediated protein folding	11	22	0.7	0.0049	224911.27348928,224911.27350313,224911.27351125,224911.27353161,224911.27353210,224911.27353509,224911.27353510,224911.27353643,224911.27353902,224911.27355260,224911.27355816	dnaK,groL3,27351125,27353161,tig,hspC,degP,27353643,groL6,groL2,groL7
GO:0072522	Purine-containing compound biosynthetic process	27	113	0.38	0.0057	224911.27348687,224911.27348688,224911.27348689,224911.27348690,224911.27348797,224911.27348888,224911.27348905,224911.27349008,224911.27349053,224911.27349061,224911.27349210,224911.27349437,224911.27349708,224911.27350746,224911.27350872,224911.27350994,224911.27351423,224911.27352381,224911.27353654,224911.27353886,224911.27354004,224911.27354005,224911.27354232,224911.27355333,224911.27355491…	atpC,atpD,atpG,atpA,folD,coaE,coaA,dfp,27349053,purC2,mtnP,atpF2,27349708,apt,gcdH,27350994,ade1,ndk,adk,gpt,purS,purC1,purU,purA,27355491,purD,27355907
GO:0009117	Nucleotide metabolic process	41	210	0.29	0.0058	224911.27348687,224911.27348688,224911.27348689,224911.27348690,224911.27348699,224911.27348700,224911.27348703,224911.27348797,224911.27348887,224911.27348888,224911.27348905,224911.27348926,224911.27348932,224911.27349007,224911.27349008,224911.27349053,224911.27349061,224911.27349437,224911.27349708,224911.27350746,224911.27350872,224911.27351072,224911.27351306,224911.27351672,224911.27352381…	atpC,atpD,atpG,atpA,sucB,sucA,sucC,folD,27348887,coaE,coaA,pncA,pyrF,dut,dfp,27349053,purC2,atpF2,27349708,apt,gcdH,27351072,27351306,27351672,ndk,Glk,27353042,eno,pyrG,pyrB,adk,gpt,purS,purC1,purU,tal,modD,purA,27355491,purD,27355907
GO:0019752	Carboxylic acid metabolic process	108	745	0.17	0.0058	224911.27348463,224911.27348476,224911.27348587,224911.27348591,224911.27348592,224911.27348672,224911.27348677,224911.27348699,224911.27348700,224911.27348704,224911.27348749,224911.27348797,224911.27348832,224911.27348838,224911.27348899,224911.27348902,224911.27349008,224911.27349018,224911.27349038,224911.27349051,224911.27349150,224911.27349210,224911.27349211,224911.27349356,224911.27349540…	lysC,ilvE,27348587,hmgA,27348592,27348672,proA,sucB,sucA,mdh,asd,folD,ggt,27348838,hisB,hisA,dfp,fabA,Carboxypeptidase,trpS,Hydrolase,mtnP,mtnA,metZ,27349540,27349603,etfA,argH,27349665,metF,glcB,dadA,Gluconolactonase,ugdH,27350700,27350710,glyS,gcdH,27351072,27351115,27351129,27351264,ispH2,27351268,27351279,27351571,27351591,27352009,gph,27352038,FabF,27352071,27352122,AcpP,27352347,glnII,aroQ1…
GO:0046394	Carboxylic acid biosynthetic process	58	337	0.24	0.0058	224911.27348463,224911.27348476,224911.27348677,224911.27348749,224911.27348797,224911.27348832,224911.27348838,224911.27348899,224911.27348902,224911.27349018,224911.27349038,224911.27349210,224911.27349211,224911.27349356,224911.27349632,224911.27349671,224911.27350488,224911.27350638,224911.27350700,224911.27351129,224911.27351264,224911.27351279,224911.27351571,224911.27351591,224911.27352009…	lysC,ilvE,proA,asd,folD,ggt,27348838,hisB,hisA,fabA,Carboxypeptidase,mtnP,mtnA,metZ,argH,metF,Gluconolactonase,ugdH,27350700,27351129,27351264,27351279,27351571,27351591,27352009,gph,27352038,FabF,27352071,AcpP,27352347,glnII,aroQ1,aroG,NirA,argD2,27352867,trpC,GlnA,DapA,27353606,27353724,27353853,CysE,27353878,27353967,27354233,leuA,ilvH,serA,serC,hisZ,27355879,27355889,gltB,gltD,27356250,UgdH
GO:0006082	Organic acid metabolic process	112	783	0.16	0.0063	224911.27348463,224911.27348476,224911.27348587,224911.27348591,224911.27348592,224911.27348672,224911.27348677,224911.27348699,224911.27348700,224911.27348704,224911.27348749,224911.27348797,224911.27348832,224911.27348838,224911.27348899,224911.27348902,224911.27349008,224911.27349018,224911.27349038,224911.27349051,224911.27349150,224911.27349210,224911.27349211,224911.27349356,224911.27349540…	lysC,ilvE,27348587,hmgA,27348592,27348672,proA,sucB,sucA,mdh,asd,folD,ggt,27348838,hisB,hisA,dfp,fabA,Carboxypeptidase,trpS,Hydrolase,mtnP,mtnA,metZ,27349540,27349603,etfA,argH,27349665,metF,glcB,dadA,Gluconolactonase,ugdH,27350700,27350710,glyS,gcdH,27351065,nasA,27351072,27351115,27351129,27351264,ispH2,27351268,27351279,27351571,27351591,27351672,27352009,gph,27352038,FabF,27352071,27352122,Ac…
GO:1901607	Alpha-amino acid biosynthetic process	36	176	0.31	0.0063	224911.27348463,224911.27348476,224911.27348677,224911.27348749,224911.27348797,224911.27348899,224911.27348902,224911.27349038,224911.27349210,224911.27349211,224911.27349356,224911.27349632,224911.27349671,224911.27351279,224911.27351571,224911.27352009,224911.27352431,224911.27352834,224911.27352845,224911.27353074,224911.27353214,224911.27353337,224911.27353606,224911.27353724,224911.27353862…	lysC,ilvE,proA,asd,folD,hisB,hisA,Carboxypeptidase,mtnP,mtnA,metZ,argH,metF,27351279,27351571,27352009,glnII,NirA,argD2,trpC,GlnA,DapA,27353606,27353724,CysE,27353878,27353967,leuA,ilvH,serA,serC,hisZ,27355879,gltB,gltD,27356250
GO:0071704	Organic substance metabolic process	350	3006	0.07	0.0088	224911.27348406,224911.27348409,224911.27348430,224911.27348452,224911.27348463,224911.27348465,224911.27348476,224911.27348490,224911.27348587,224911.27348591,224911.27348592,224911.27348600,224911.27348621,224911.27348624,224911.27348626,224911.27348668,224911.27348669,224911.27348672,224911.27348677,224911.27348687,224911.27348688,224911.27348689,224911.27348690,224911.27348699,224911.27348700…	mgpS,rpmB,cis,27348452,lysC,prfA,ilvE,27348490,27348587,hmgA,27348592,27348600,Aminotransferase,ptrB,ilvD,rplU,rpmA,27348672,proA,atpC,atpD,atpG,atpA,sucB,sucA,sucC,mdh,27348722,rplS,asd,27348766,27348790,folD,27348815,ggt,27348838,rho,27348887,coaE,dnaQ,hslU,hslV,hisB,hisA,coaA,pncA,pyrF,infC,rpsA,27348998,dut,dfp,fabA,pnp,rbfA,Carboxypeptidase,27349049,trpS,27349053,27349056,purC2,gyrB,dnaN,rps…
GO:0009260	Ribonucleotide biosynthetic process	26	113	0.37	0.0103	224911.27348687,224911.27348688,224911.27348689,224911.27348690,224911.27348888,224911.27348905,224911.27348932,224911.27349008,224911.27349053,224911.27349061,224911.27349437,224911.27349708,224911.27350746,224911.27350872,224911.27352381,224911.27353069,224911.27353364,224911.27353654,224911.27353886,224911.27354004,224911.27354005,224911.27354232,224911.27355333,224911.27355491,224911.27355781…	atpC,atpD,atpG,atpA,coaE,coaA,pyrF,dfp,27349053,purC2,atpF2,27349708,apt,gcdH,ndk,pyrG,pyrB,adk,gpt,purS,purC1,purU,purA,27355491,purD,27355907
GO:0006164	Purine nucleotide biosynthetic process	24	102	0.38	0.013	224911.27348687,224911.27348688,224911.27348689,224911.27348690,224911.27348797,224911.27348888,224911.27348905,224911.27349008,224911.27349053,224911.27349061,224911.27349437,224911.27349708,224911.27350746,224911.27350872,224911.27352381,224911.27353654,224911.27353886,224911.27354004,224911.27354005,224911.27354232,224911.27355333,224911.27355491,224911.27355781,224911.27355907	atpC,atpD,atpG,atpA,folD,coaE,coaA,dfp,27349053,purC2,atpF2,27349708,apt,gcdH,ndk,adk,gpt,purS,purC1,purU,purA,27355491,purD,27355907
GO:0009168	Purine ribonucleoside monophosphate biosynthetic process	11	27	0.61	0.0147	224911.27349053,224911.27349061,224911.27350746,224911.27353654,224911.27353886,224911.27354004,224911.27354005,224911.27354232,224911.27355333,224911.27355491,224911.27355781	27349053,purC2,apt,adk,gpt,purS,purC1,purU,purA,27355491,purD
GO:0009165	Nucleotide biosynthetic process	30	145	0.32	0.0157	224911.27348687,224911.27348688,224911.27348689,224911.27348690,224911.27348797,224911.27348888,224911.27348905,224911.27348926,224911.27348932,224911.27349007,224911.27349008,224911.27349053,224911.27349061,224911.27349437,224911.27349708,224911.27350746,224911.27350872,224911.27352381,224911.27353069,224911.27353364,224911.27353654,224911.27353886,224911.27354004,224911.27354005,224911.27354232…	atpC,atpD,atpG,atpA,folD,coaE,coaA,pncA,pyrF,dut,dfp,27349053,purC2,atpF2,27349708,apt,gcdH,ndk,pyrG,pyrB,adk,gpt,purS,purC1,purU,modD,purA,27355491,purD,27355907
GO:0009112	Nucleobase metabolic process	17	61	0.45	0.017	224911.27348932,224911.27349537,224911.27350746,224911.27350981,224911.27350994,224911.27351423,224911.27351554,224911.27351592,224911.27352107,224911.27352519,224911.27353069,224911.27353364,224911.27353936,224911.27354441,224911.27355558,224911.27355781,224911.27355898	pyrF,27349537,apt,27350981,27350994,ade1,Phenylhydantoinase,Dihydropyrimidinase,27352107,27352519,pyrG,pyrB,27353936,27354441,27355558,purD,dht
GO:0009124	Nucleoside monophosphate biosynthetic process	14	44	0.51	0.0176	224911.27348932,224911.27349007,224911.27349053,224911.27349061,224911.27350746,224911.27353364,224911.27353654,224911.27353886,224911.27354004,224911.27354005,224911.27354232,224911.27355333,224911.27355491,224911.27355781	pyrF,dut,27349053,purC2,apt,pyrB,adk,gpt,purS,purC1,purU,purA,27355491,purD
GO:0009152	Purine ribonucleotide biosynthetic process	23	100	0.37	0.0194	224911.27348687,224911.27348688,224911.27348689,224911.27348690,224911.27348888,224911.27348905,224911.27349008,224911.27349053,224911.27349061,224911.27349437,224911.27349708,224911.27350746,224911.27350872,224911.27352381,224911.27353654,224911.27353886,224911.27354004,224911.27354005,224911.27354232,224911.27355333,224911.27355491,224911.27355781,224911.27355907	atpC,atpD,atpG,atpA,coaE,coaA,dfp,27349053,purC2,atpF2,27349708,apt,gcdH,ndk,adk,gpt,purS,purC1,purU,purA,27355491,purD,27355907
GO:0019438	Aromatic compound biosynthetic process	66	426	0.19	0.02	224911.27348687,224911.27348688,224911.27348689,224911.27348690,224911.27348766,224911.27348797,224911.27348815,224911.27348884,224911.27348888,224911.27348889,224911.27348899,224911.27348902,224911.27348905,224911.27348926,224911.27348932,224911.27349007,224911.27349008,224911.27349053,224911.27349061,224911.27349078,224911.27349210,224911.27349437,224911.27349451,224911.27349708,224911.27350638…	atpC,atpD,atpG,atpA,27348766,folD,27348815,rho,coaE,dnaQ,hisB,hisA,coaA,pncA,pyrF,dut,dfp,27349053,purC2,dnaN,mtnP,atpF2,hemA,27349708,ugdH,apt,gcdH,pdxH,dxs,27350994,ade1,cobA,27352038,ndk,nrdJ,aroQ1,aroG,queF,pyrG,trpC,hemB,pyrB,rpoA,adk,nusG,gmd,gpt,27353991,purS,purC1,purU,27354233,modD,purA,HemN,27355491,sigA,greA,serC,purD,hisZ,27355907,hemH,27356411,UgdH,polA
GO:0018130	Heterocycle biosynthetic process	70	460	0.19	0.0201	224911.27348677,224911.27348687,224911.27348688,224911.27348689,224911.27348690,224911.27348766,224911.27348797,224911.27348815,224911.27348884,224911.27348888,224911.27348889,224911.27348899,224911.27348902,224911.27348905,224911.27348926,224911.27348932,224911.27349007,224911.27349008,224911.27349053,224911.27349061,224911.27349078,224911.27349210,224911.27349437,224911.27349451,224911.27349708…	proA,atpC,atpD,atpG,atpA,27348766,folD,27348815,rho,coaE,dnaQ,hisB,hisA,coaA,pncA,pyrF,dut,dfp,27349053,purC2,dnaN,mtnP,atpF2,hemA,27349708,mobB,ugdH,apt,MoeB,gcdH,pdxH,dxs,27350994,nasA,27351264,ade1,cobA,ndk,nrdJ,queF,pyrG,trpC,hemB,pyrB,rpoA,adk,nusG,gmd,gpt,27353991,purS,purC1,purU,27354233,27354357,27354441,modD,purA,HemN,27355491,sigA,greA,serC,purD,hisZ,27355907,hemH,27356411,UgdH,polA
GO:1901362	Organic cyclic compound biosynthetic process	73	484	0.18	0.0201	224911.27348677,224911.27348687,224911.27348688,224911.27348689,224911.27348690,224911.27348766,224911.27348797,224911.27348815,224911.27348884,224911.27348888,224911.27348889,224911.27348899,224911.27348902,224911.27348905,224911.27348926,224911.27348932,224911.27349007,224911.27349008,224911.27349053,224911.27349061,224911.27349078,224911.27349210,224911.27349437,224911.27349451,224911.27349708…	proA,atpC,atpD,atpG,atpA,27348766,folD,27348815,rho,coaE,dnaQ,hisB,hisA,coaA,pncA,pyrF,dut,dfp,27349053,purC2,dnaN,mtnP,atpF2,hemA,27349708,mobB,ugdH,apt,MoeB,gcdH,pdxH,dxs,27350994,nasA,27351264,ade1,cobA,27352038,ndk,nrdJ,aroQ1,aroG,queF,pyrG,trpC,hemB,pyrB,rpoA,adk,nusG,gmd,gpt,27353991,purS,purC1,purU,27354233,27354357,27354441,modD,purA,HemN,27355491,sigA,greA,serC,purD,hisZ,27355907,hemH,27…
GO:0019637	Organophosphate metabolic process	55	339	0.21	0.0203	224911.27348687,224911.27348688,224911.27348689,224911.27348690,224911.27348699,224911.27348700,224911.27348703,224911.27348797,224911.27348887,224911.27348888,224911.27348905,224911.27348926,224911.27348932,224911.27349007,224911.27349008,224911.27349053,224911.27349061,224911.27349437,224911.27349708,224911.27350566,224911.27350746,224911.27350767,224911.27350872,224911.27350880,224911.27350907…	atpC,atpD,atpG,atpA,sucB,sucA,sucC,folD,27348887,coaE,coaA,pncA,pyrF,dut,dfp,27349053,purC2,atpF2,27349708,mobB,apt,MoeB,gcdH,pdxH,dxs,nasA,27351072,ispH2,27351306,27351672,27352071,AcpP,ndk,GlpX,Glk,27353042,eno,pyrG,pyrB,adk,gpt,rpe,purS,purC1,27354194,purU,tal,27355039,zwf,modD,purA,27355491,purD,27355809,27355907
GO:0009156	Ribonucleoside monophosphate biosynthetic process	13	40	0.52	0.0205	224911.27348932,224911.27349053,224911.27349061,224911.27350746,224911.27353364,224911.27353654,224911.27353886,224911.27354004,224911.27354005,224911.27354232,224911.27355333,224911.27355491,224911.27355781	pyrF,27349053,purC2,apt,pyrB,adk,gpt,purS,purC1,purU,purA,27355491,purD
GO:0006099	Tricarboxylic acid cycle	10	25	0.61	0.0234	224911.27348430,224911.27348699,224911.27348700,224911.27348701,224911.27348703,224911.27348704,224911.27349726,224911.27350710,224911.27354024,224911.27354798	cis,sucB,sucA,sucD,sucC,mdh,glcB,27350710,icdA,fumC2
GO:0006417	Regulation of translation	11	31	0.55	0.0284	224911.27348465,224911.27348679,224911.27348959,224911.27348973,224911.27352741,224911.27352754,224911.27353124,224911.27353228,224911.27353677,224911.27353678,224911.27353982	prfA,rsfS,infC,hpf,27352741,hfq,tsf,rplM,tuf,fusA,rpsD
GO:0044270	Cellular nitrogen compound catabolic process	25	121	0.32	0.0356	224911.27348406,224911.27349007,224911.27349028,224911.27349537,224911.27349603,224911.27349706,224911.27349707,224911.27349709,224911.27350908,224911.27350981,224911.27350994,224911.27351423,224911.27351554,224911.27351592,224911.27351672,224911.27352107,224911.27352519,224911.27352611,224911.27353936,224911.27354441,224911.27354837,224911.27355558,224911.27355563,224911.27355749,224911.27355898	mgpS,dut,pnp,27349537,27349603,ureA,ureB,ureC,xseB,27350981,27350994,ade1,Phenylhydantoinase,Dihydropyrimidinase,27351672,27352107,27352519,RhlE,27353936,27354441,27354837,27355558,AtzD,Ribonuclease,dht
GO:0042255	Ribosome assembly	7	13	0.74	0.036	224911.27348679,224911.27353325,224911.27353382,224911.27353652,224911.27353663,224911.27353670,224911.27353690	rsfS,era,rpmG,rpsK,rplE,rplV,rplK
GO:0090407	Organophosphate biosynthetic process	40	237	0.23	0.0496	224911.27348687,224911.27348688,224911.27348689,224911.27348690,224911.27348797,224911.27348888,224911.27348905,224911.27348926,224911.27348932,224911.27349007,224911.27349008,224911.27349053,224911.27349061,224911.27349437,224911.27349708,224911.27350566,224911.27350746,224911.27350767,224911.27350872,224911.27350880,224911.27350907,224911.27351066,224911.27351265,224911.27352071,224911.27352346…	atpC,atpD,atpG,atpA,folD,coaE,coaA,pncA,pyrF,dut,dfp,27349053,purC2,atpF2,27349708,mobB,apt,MoeB,gcdH,pdxH,dxs,nasA,ispH2,27352071,AcpP,ndk,pyrG,pyrB,adk,gpt,purS,purC1,27354194,purU,modD,purA,27355491,purD,27355809,27355907

## Sheet: Bacteria_KEGG_log2(MuWt)>pt5
#term ID	term description	observed gene count	background gene count	strength	false discovery rate	matching proteins in your network (IDs)	matching proteins in your network (labels)
bja03010	Ribosome	34	55	0.8	6.4e-12	224911.27348409,224911.27348668,224911.27348669,224911.27348735,224911.27348989,224911.27349081,224911.27349198,224911.27349759,224911.27352341,224911.27353227,224911.27353228,224911.27353382,224911.27353652,224911.27353653,224911.27353656,224911.27353659,224911.27353660,224911.27353661,224911.27353662,224911.27353663,224911.27353665,224911.27353666,224911.27353668,224911.27353669,224911.27353670…	rpmB,rplU,rpmA,rplS,rpsA,rpsT,rpmF,rpmE,rpsF,rpsI,rplM,rpmG,rpsK,rpsM,rplO,rplR,rplF,rpsH,rpsN,rplE,rplN,rpsQ,rplP,rpsC,rplV,rplB,rplD,rplC,rpsL,rplL,rplJ,rplK,rpsD,rpsU2
bja01100	Metabolic pathways	192	1200	0.21	5.67e-09	224911.27348372,224911.27348396,224911.27348430,224911.27348463,224911.27348476,224911.27348493,224911.27348587,224911.27348591,224911.27348621,224911.27348626,224911.27348677,224911.27348687,224911.27348688,224911.27348689,224911.27348690,224911.27348699,224911.27348700,224911.27348701,224911.27348703,224911.27348704,224911.27348749,224911.27348797,224911.27348815,224911.27348832,224911.27348838…	27348372,cyoA,cis,lysC,ilvE,bam,27348587,hmgA,Aminotransferase,ilvD,proA,atpC,atpD,atpG,atpA,sucB,sucA,sucD,sucC,mdh,asd,folD,27348815,ggt,27348838,coaE,hisB,hisA,coaA,pncA,pyrF,dut,dfp,fabA,katG,27349056,purC2,Hydrolase,mtnP,mtnA,amiE,soxZ,27349291,metZ,atpF2,hemA,argH,27349665,metF,ureA,ureB,ureC,glcB,bdhA,exoN,dadA,lspL,ugdH,celB,27350652,27350710,apt,MoeB,Phosphoketolase,cbbL,cbbS,gcdH,pdxH,d…
bja01110	Biosynthesis of secondary metabolites	89	479	0.27	3.62e-06	224911.27348430,224911.27348463,224911.27348476,224911.27348621,224911.27348677,224911.27348699,224911.27348700,224911.27348701,224911.27348703,224911.27348704,224911.27348749,224911.27348815,224911.27348838,224911.27348899,224911.27348902,224911.27349027,224911.27349061,224911.27349451,224911.27349632,224911.27349665,224911.27349726,224911.27349751,224911.27350644,224911.27350710,224911.27350841…	cis,lysC,ilvE,Aminotransferase,proA,sucB,sucA,sucD,sucC,mdh,asd,27348815,27348838,hisB,hisA,katG,purC2,hemA,argH,27349665,glcB,exoN,celB,27350710,cbbL,cbbS,gcdH,dxs,27351072,27351175,ispH2,27351268,27351464,cobA,27351571,gph,27352038,AcpP,ndk,aroQ1,GlpX,aroG,metC,argD2,27352867,Glk,27353042,eno,trpC,GltX,uppS2,hemB,DapA,27353606,27353631,adk,27353724,CysE,gpt,27353931,rpe,purS,purC1,icdA,manC,273…
bja01120	Microbial metabolism in diverse environments	82	451	0.26	1.99e-05	224911.27348430,224911.27348463,224911.27348493,224911.27348591,224911.27348621,224911.27348699,224911.27348700,224911.27348701,224911.27348703,224911.27348704,224911.27348749,224911.27348797,224911.27348815,224911.27349056,224911.27349223,224911.27349262,224911.27349291,224911.27349671,224911.27349706,224911.27349707,224911.27349709,224911.27349726,224911.27350644,224911.27350700,224911.27350710…	cis,lysC,bam,hmgA,Aminotransferase,sucB,sucA,sucD,sucC,mdh,asd,folD,27348815,27349056,amiE,soxZ,27349291,metF,ureA,ureB,ureC,glcB,celB,27350700,27350710,Phosphoketolase,cbbL,cbbS,gcdH,pdxH,27351065,nasA,27351072,27351088,27351175,27351464,cobA,27351571,Nit,27351671,27352091,27352259,glnII,GlpX,NirA,argD2,Glk,27353042,eno,GltX,GlnA,hemB,DapA,27353606,27353631,27353853,CysE,27353931,pcaD,rpe,273539…
bja02024	Quorum sensing	54	273	0.3	0.00018	224911.27348443,224911.27348451,224911.27348890,224911.27349136,224911.27349137,224911.27349248,224911.27349286,224911.27349460,224911.27349463,224911.27349604,224911.27349607,224911.27349608,224911.27351117,224911.27351125,224911.27351131,224911.27351134,224911.27351179,224911.27351182,224911.27351492,224911.27351500,224911.27351545,224911.27351596,224911.27351600,224911.27351603,224911.27351604…	27348443,secA,secB,27349136,27349137,27349248,27349286,27349460,27349463,27349604,27349607,27349608,27351117,27351125,27351131,27351134,27351179,27351182,27351492,27351500,27351545,27351596,27351600,27351603,27351604,27351612,27351691,27351890,27352038,27352086,27352192,27352300,27352318,aroG,hfq,27353161,27353849,27353850,27353872,27353951,27354356,27354725,27354925,27354994,27355055,27355106,27…
bja00230	Purine metabolism	19	72	0.43	0.007	224911.27349061,224911.27349706,224911.27349707,224911.27349709,224911.27350644,224911.27350746,224911.27351423,224911.27352381,224911.27352536,224911.27353654,224911.27353853,224911.27353886,224911.27354004,224911.27354005,224911.27354441,224911.27355333,224911.27355781,224911.27355907,224911.27356411	purC2,ureA,ureB,ureC,celB,apt,ade1,ndk,nrdJ,adk,27353853,gpt,purS,purC1,27354441,purA,purD,27355907,27356411
bja00240	Pyrimidine metabolism	13	37	0.55	0.007	224911.27348372,224911.27348932,224911.27349007,224911.27351554,224911.27351592,224911.27351608,224911.27352381,224911.27352536,224911.27353069,224911.27353364,224911.27354527,224911.27355558,224911.27355898	27348372,pyrF,dut,Phenylhydantoinase,Dihydropyrimidinase,27351608,ndk,nrdJ,pyrG,pyrB,27354527,27355558,dht
bja01230	Biosynthesis of amino acids	35	182	0.29	0.007	224911.27348430,224911.27348463,224911.27348476,224911.27348677,224911.27348749,224911.27348899,224911.27348902,224911.27349632,224911.27349665,224911.27351175,224911.27351571,224911.27352038,224911.27352431,224911.27352554,224911.27352652,224911.27352708,224911.27352845,224911.27353058,224911.27353074,224911.27353214,224911.27353337,224911.27353606,224911.27353724,224911.27353862,224911.27353956…	cis,lysC,ilvE,proA,asd,hisB,hisA,argH,27349665,27351175,27351571,27352038,glnII,aroQ1,aroG,metC,argD2,eno,trpC,GlnA,DapA,27353606,27353724,CysE,rpe,icdA,leuA,ilvH,tal,serA,serC,hisZ,gltB,gltD,27356250
bja01200	Carbon metabolism	34	177	0.29	0.0076	224911.27348430,224911.27348621,224911.27348699,224911.27348700,224911.27348701,224911.27348703,224911.27348704,224911.27348797,224911.27349665,224911.27349671,224911.27349726,224911.27350710,224911.27350841,224911.27350842,224911.27351072,224911.27351175,224911.27352626,224911.27352922,224911.27353042,224911.27353058,224911.27353631,224911.27353862,224911.27353956,224911.27354024,224911.27354422…	cis,Aminotransferase,sucB,sucA,sucD,sucC,mdh,folD,27349665,metF,glcB,27350710,cbbL,cbbS,27351072,27351175,GlpX,Glk,27353042,eno,27353631,CysE,rpe,icdA,amiF,fumC2,27355023,tal,27355039,zwf,serA,serC,27356090,27356250
bja00020	Citrate cycle (TCA cycle)	11	32	0.54	0.0137	224911.27348430,224911.27348699,224911.27348700,224911.27348701,224911.27348703,224911.27348704,224911.27351072,224911.27353042,224911.27354024,224911.27354798,224911.27355023	cis,sucB,sucA,sucD,sucC,mdh,27351072,27353042,icdA,fumC2,27355023
bja00520	Amino sugar and nucleotide sugar metabolism	13	44	0.47	0.0137	224911.27349751,224911.27350637,224911.27350638,224911.27350644,224911.27352922,224911.27353741,224911.27354196,224911.27354273,224911.27355038,224911.27355861,224911.27356411,224911.27356414,224911.27356432	exoN,lspL,ugdH,celB,Glk,gmd,manC,ptmB,tal,exoB,27356411,UgdH,27356432
bja03018	RNA degradation	9	22	0.62	0.0137	224911.27348884,224911.27348928,224911.27349028,224911.27352567,224911.27352754,224911.27353058,224911.27353902,224911.27355260,224911.27355816	rho,dnaK,pnp,rne,hfq,eno,groL6,groL2,groL7
bja00270	Cysteine and methionine metabolism	14	56	0.4	0.0289	224911.27348463,224911.27348476,224911.27348704,224911.27348749,224911.27349210,224911.27349211,224911.27349356,224911.27351175,224911.27352708,224911.27353862,224911.27354012,224911.27355684,224911.27355685,224911.27356250	lysC,ilvE,mdh,asd,mtnP,mtnA,metZ,27351175,metC,CysE,27354012,serA,serC,27356250
bja01503	Cationic antimicrobial peptide (CAMP) resistance	7	16	0.65	0.0289	224911.27349767,224911.27349768,224911.27350847,224911.27351388,224911.27353346,224911.27353510,224911.27354785	acrA,acrB,dop,27351388,27353346,degP,27354785
bja02010	ABC transporters	47	305	0.19	0.0301	224911.27348443,224911.27349136,224911.27349137,224911.27349248,224911.27349273,224911.27349608,224911.27349676,224911.27349677,224911.27349700,224911.27349701,224911.27349702,224911.27349703,224911.27349704,224911.27349734,224911.27351060,224911.27351179,224911.27351182,224911.27351354,224911.27351612,224911.27351691,224911.27351807,224911.27352067,224911.27352086,224911.27352300,224911.27352318…	27348443,27349136,27349137,27349248,27349273,27349608,27349676,27349677,27349700,27349701,27349702,27349703,27349704,27349734,nrtA,27351179,27351182,27351354,27351612,27351691,27351807,27352067,27352086,27352300,27352318,27352433,27352647,27352709,27353061,lolD,27353951,NrtA,27354342,27354356,27354426,27354436,27354725,27355177,27355178,27355180,27355184,modA,27355292,27355387,27355880,27355883,M…
bja00791	Atrazine degradation	5	8	0.8	0.0302	224911.27349291,224911.27349706,224911.27349707,224911.27349709,224911.27355563	27349291,ureA,ureB,ureC,AtzD
bja00480	Glutathione metabolism	11	41	0.43	0.0402	224911.27348832,224911.27351129,224911.27352370,224911.27352411,224911.27353442,224911.27354024,224911.27354077,224911.27354982,224911.27355039,224911.27355040,224911.27356143	ggt,27351129,pepA,27352411,27353442,icdA,27354077,27354982,27355039,zwf,27356143
bja00910	Nitrogen metabolism	11	41	0.43	0.0402	224911.27351060,224911.27351065,224911.27351066,224911.27351656,224911.27352431,224911.27352834,224911.27353214,224911.27354010,224911.27354422,224911.27356027,224911.27356028	nrtA,27351065,nasA,Nit,glnII,NirA,GlnA,NrtA,amiF,gltB,gltD
bja00970	Aminoacyl-tRNA biosynthesis	9	31	0.47	0.0496	224911.27349051,224911.27350792,224911.27351217,224911.27351540,224911.27352738,224911.27353101,224911.27353102,224911.27353142,224911.27353355	trpS,glyS,27351217,27351540,valS,glnS,GltX,proS,gatC

## Sheet: Bacteria_GOBP_log2(MuWt)<-pt5
#term ID	term description	observed gene count	background gene count	strength	false discovery rate	matching proteins in your network (IDs)	matching proteins in your network (labels)
GO:0008152	Metabolic process	420	3953	0.16	2.68e-20	224911.27348256,224911.27348351,224911.27348356,224911.27348363,224911.27348364,224911.27348376,224911.27348384,224911.27348385,224911.27348387,224911.27348390,224911.27348434,224911.27348457,224911.27348475,224911.27348488,224911.27348563,224911.27348581,224911.27348582,224911.27348583,224911.27348584,224911.27348585,224911.27348586,224911.27348599,224911.27348616,224911.27348674,224911.27348734…	Acetyltransferase,Oxidoreductase,27348356,27348363,27348364,27348376,27348384,27348385,27348387,27348390,aroB,Glutaredoxin,27348475,acdS,nosZ,27348581,27348582,27348583,27348584,27348585,AMACR,27348599,27348616,27348674,trmD,citE,27348756,rlmN,27348802,27348804,27348806,tsaD,sun,purH,27348840,leuS,27348886,27348922,DnaJ,aroA,mutM,moeB,fabI,27349054,27349065,27349089,27349176,27349265,27349269,273…
GO:0044281	Small molecule metabolic process	173	1226	0.28	2.68e-13	224911.27348356,224911.27348363,224911.27348364,224911.27348387,224911.27348390,224911.27348434,224911.27348488,224911.27348583,224911.27348586,224911.27348599,224911.27348616,224911.27348747,224911.27348804,224911.27348830,224911.27348876,224911.27348922,224911.27348987,224911.27349020,224911.27349065,224911.27349330,224911.27349331,224911.27349510,224911.27349531,224911.27349539,224911.27349560…	27348356,27348363,27348364,27348387,27348390,aroB,acdS,27348583,AMACR,27348599,27348616,citE,27348804,purH,leuS,27348922,aroA,fabI,27349065,27349330,27349331,Maf,27349531,27349539,acs,ispH1,fadD,27349636,glpK,27349744,nifS,fixB,metE,cysQ,27350627,27350771,27350812,27350823,alkK,aroC,27350911,27351038,27351040,27351074,27351087,27351137,PaaA,paaI,paaK,27351165,27351167,27351173,27351200,27351207,p…
GO:0055114	Oxidation-reduction process	157	1114	0.28	8.49e-12	224911.27348351,224911.27348363,224911.27348364,224911.27348384,224911.27348385,224911.27348387,224911.27348457,224911.27348563,224911.27348581,224911.27348583,224911.27348584,224911.27348585,224911.27348616,224911.27348756,224911.27348802,224911.27348840,224911.27349020,224911.27349065,224911.27349176,224911.27349269,224911.27349271,224911.27349330,224911.27349390,224911.27349495,224911.27349546…	Oxidoreductase,27348363,27348364,27348384,27348385,27348387,Glutaredoxin,nosZ,27348581,27348583,27348584,27348585,27348616,27348756,27348802,27348840,fabI,27349065,27349176,27349269,27349271,27349330,27349390,27349495,27349546,27349555,ispH1,fadD,27349578,27349621,27349636,pcaC,27349655,27349710,27349744,tfdA,nifD,nifK,nifE,nifN,nifH,fixB,fixC,fixX,ahpD,fixA,27350800,27350911,27351037,27351038,27…
GO:0006082	Organic acid metabolic process	115	783	0.3	5.76e-09	224911.27348356,224911.27348363,224911.27348364,224911.27348387,224911.27348390,224911.27348434,224911.27348488,224911.27348586,224911.27348599,224911.27348747,224911.27348876,224911.27348987,224911.27349020,224911.27349065,224911.27349330,224911.27349331,224911.27349531,224911.27349539,224911.27349565,224911.27349570,224911.27349636,224911.27350009,224911.27350026,224911.27350322,224911.27350771…	27348356,27348363,27348364,27348387,27348390,aroB,acdS,AMACR,27348599,citE,leuS,aroA,fabI,27349065,27349330,27349331,27349531,27349539,ispH1,fadD,27349636,nifS,fixB,metE,27350771,27350812,alkK,aroC,27350911,27351038,27351040,27351074,27351087,PaaA,paaI,paaK,27351165,27351167,27351173,27351200,27351207,ppc,27351213,27351222,oxc,27351435,27351437,27351465,27351803,aceF,lpd,27352053,27352185,2735221…
GO:0043436	Oxoacid metabolic process	112	757	0.3	6.05e-09	224911.27348356,224911.27348363,224911.27348364,224911.27348387,224911.27348390,224911.27348434,224911.27348488,224911.27348586,224911.27348599,224911.27348747,224911.27348876,224911.27348987,224911.27349020,224911.27349065,224911.27349330,224911.27349331,224911.27349531,224911.27349539,224911.27349565,224911.27349570,224911.27350009,224911.27350026,224911.27350322,224911.27350771,224911.27350812…	27348356,27348363,27348364,27348387,27348390,aroB,acdS,AMACR,27348599,citE,leuS,aroA,fabI,27349065,27349330,27349331,27349531,27349539,ispH1,fadD,nifS,fixB,metE,27350771,27350812,alkK,aroC,27350911,27351038,27351040,27351074,27351087,PaaA,paaI,paaK,27351165,27351167,27351173,27351200,27351207,ppc,27351213,27351222,oxc,27351435,27351437,27351465,27351803,aceF,lpd,27352053,27352185,27352219,2735234…
GO:0044237	Cellular metabolic process	301	2938	0.14	7.34e-09	224911.27348256,224911.27348356,224911.27348363,224911.27348364,224911.27348387,224911.27348390,224911.27348434,224911.27348457,224911.27348488,224911.27348563,224911.27348582,224911.27348583,224911.27348586,224911.27348599,224911.27348616,224911.27348674,224911.27348734,224911.27348747,224911.27348773,224911.27348804,224911.27348816,224911.27348828,224911.27348830,224911.27348876,224911.27348886…	Acetyltransferase,27348356,27348363,27348364,27348387,27348390,aroB,Glutaredoxin,acdS,nosZ,27348582,27348583,AMACR,27348599,27348616,27348674,trmD,citE,rlmN,27348804,tsaD,sun,purH,leuS,27348886,27348922,DnaJ,aroA,mutM,moeB,fabI,27349065,27349089,27349176,27349265,27349269,27349330,27349331,ephA,27349390,phnH,phnI,phnM,Maf,27349531,27349539,27349543,gctA,27349555,acs,ispH1,fadD,27349636,pcaC,27349…
GO:0019752	Carboxylic acid metabolic process	110	745	0.3	7.68e-09	224911.27348356,224911.27348363,224911.27348364,224911.27348387,224911.27348390,224911.27348434,224911.27348488,224911.27348586,224911.27348599,224911.27348747,224911.27348876,224911.27348987,224911.27349020,224911.27349065,224911.27349330,224911.27349331,224911.27349531,224911.27349539,224911.27349565,224911.27349570,224911.27350009,224911.27350026,224911.27350322,224911.27350771,224911.27350812…	27348356,27348363,27348364,27348387,27348390,aroB,acdS,AMACR,27348599,citE,leuS,aroA,fabI,27349065,27349330,27349331,27349531,27349539,ispH1,fadD,nifS,fixB,metE,27350771,27350812,alkK,aroC,27350911,27351038,27351040,27351074,27351087,PaaA,paaI,paaK,27351165,27351167,27351173,27351200,27351207,ppc,27351213,27351222,oxc,27351435,27351437,27351465,27351803,aceF,lpd,27352053,27352185,27352219,2735234…
GO:0071704	Organic substance metabolic process	301	3006	0.13	8.3e-08	224911.27348256,224911.27348356,224911.27348363,224911.27348364,224911.27348376,224911.27348387,224911.27348390,224911.27348434,224911.27348488,224911.27348582,224911.27348583,224911.27348586,224911.27348599,224911.27348616,224911.27348674,224911.27348734,224911.27348747,224911.27348773,224911.27348804,224911.27348806,224911.27348816,224911.27348828,224911.27348830,224911.27348876,224911.27348886…	Acetyltransferase,27348356,27348363,27348364,27348376,27348387,27348390,aroB,acdS,27348582,27348583,AMACR,27348599,27348616,27348674,trmD,citE,rlmN,27348804,27348806,tsaD,sun,purH,leuS,27348886,27348922,DnaJ,aroA,mutM,moeB,fabI,27349054,27349065,27349089,27349176,27349265,27349330,27349331,27349354,ephA,mpp,phnH,phnI,phnM,Maf,27349531,27349539,27349555,acs,ispH1,fadD,27349636,27349653,glpK,273497…
GO:0009056	Catabolic process	87	639	0.26	2.97e-05	224911.27348356,224911.27348363,224911.27348387,224911.27348488,224911.27348583,224911.27348586,224911.27348599,224911.27348806,224911.27348922,224911.27349065,224911.27349176,224911.27349269,224911.27349330,224911.27349331,224911.27349478,224911.27349543,224911.27349544,224911.27349570,224911.27349636,224911.27349637,224911.27349655,224911.27349662,224911.27350026,224911.27350442,224911.27350444…	27348356,27348363,27348387,acdS,27348583,AMACR,27348599,27348806,27348922,27349065,27349176,27349269,27349330,27349331,phnM,27349543,gctA,fadD,27349636,pcaC,27349655,glpK,fixB,27350442,cysQ,27350474,27350484,27350576,27350821,27350911,27351040,27351056,27351087,PaaA,paaI,paaK,27351207,oxc,27351437,aceF,lpd,27352185,27352218,Acetyl-hydrolase,27352546,27352630,gloA,MccB,MccA,27352942,27352975,surE,…
GO:0019637	Organophosphate metabolic process	56	339	0.35	2.97e-05	224911.27348616,224911.27348747,224911.27348804,224911.27348830,224911.27348922,224911.27349014,224911.27349473,224911.27349474,224911.27349478,224911.27349510,224911.27349565,224911.27349662,224911.27349744,224911.27350444,224911.27350823,224911.27351114,224911.27351981,224911.27351982,224911.27352012,224911.27352040,224911.27352219,224911.27352781,224911.27352871,224911.27353010,224911.27353071…	27348616,citE,27348804,purH,27348922,moeB,phnH,phnI,phnM,Maf,ispH1,glpK,27349744,cysQ,27350823,27351114,aceF,lpd,moaA,nadE,27352219,tmk,glmS,surE,tpiA,lpxD,27353274,27353311,27353330,Dihydroorotase,27353695,folE,27353826,purB,purL,thiD,bkdA1,bkdA2,bkdB,LpdA,PmtA,27354936,thiG,thiC,27355077,napA,purK,carB,prs,moaD,27356015,27356175,27356193,PhnM,27356235,27356408
GO:0032787	Monocarboxylic acid metabolic process	58	369	0.33	6.53e-05	224911.27348363,224911.27348364,224911.27348387,224911.27348390,224911.27348488,224911.27348599,224911.27349020,224911.27349065,224911.27349330,224911.27349331,224911.27349539,224911.27349565,224911.27349570,224911.27350026,224911.27350771,224911.27350875,224911.27350911,224911.27351038,224911.27351040,224911.27351074,224911.27351087,224911.27351148,224911.27351153,224911.27351154,224911.27351167…	27348363,27348364,27348387,27348390,acdS,27348599,fabI,27349065,27349330,27349331,27349539,ispH1,fadD,fixB,27350771,alkK,27350911,27351038,27351040,27351074,27351087,PaaA,paaI,paaK,27351167,27351200,27351207,27351213,27351803,aceF,lpd,27352185,27352219,27352345,FabA,27352630,gloA,MccB,MccA,27352776,27352975,tpiA,lldA,27353230,acpS,27353880,27353973,27354321,27354454,27354508,bkdA1,bkdA2,bkdB,LpdA…
GO:1901575	Organic substance catabolic process	76	574	0.25	0.0004	224911.27348356,224911.27348363,224911.27348387,224911.27348488,224911.27348583,224911.27348586,224911.27348599,224911.27348806,224911.27348922,224911.27349065,224911.27349176,224911.27349330,224911.27349331,224911.27349478,224911.27349570,224911.27349636,224911.27349662,224911.27350026,224911.27350442,224911.27350444,224911.27350474,224911.27350484,224911.27350821,224911.27350911,224911.27351040…	27348356,27348363,27348387,acdS,27348583,AMACR,27348599,27348806,27348922,27349065,27349176,27349330,27349331,phnM,fadD,27349636,glpK,fixB,27350442,cysQ,27350474,27350484,27350821,27350911,27351040,27351056,27351087,PaaA,paaI,paaK,27351207,oxc,27351437,aceF,lpd,27352185,27352218,27352630,gloA,MccB,MccA,27352942,27352975,surE,tpiA,27353735,27353826,27353880,27353973,GcvT,gcvH,gcvP,garD,27354172,27…
GO:0044242	Cellular lipid catabolic process	19	67	0.58	0.00069	224911.27348363,224911.27348387,224911.27349065,224911.27349330,224911.27349570,224911.27350026,224911.27350911,224911.27351040,224911.27351087,224911.27351207,224911.27352185,224911.27352683,224911.27352975,224911.27353880,224911.27353973,224911.27354321,224911.27354454,224911.27354843,224911.27356148	27348363,27348387,27349065,27349330,fadD,fixB,27350911,27351040,27351087,27351207,27352185,MccB,27352975,27353880,27353973,27354321,27354454,27354843,27356148
GO:0044248	Cellular catabolic process	68	503	0.26	0.00069	224911.27348356,224911.27348363,224911.27348387,224911.27348583,224911.27348586,224911.27348599,224911.27348922,224911.27349065,224911.27349176,224911.27349269,224911.27349330,224911.27349331,224911.27349543,224911.27349544,224911.27349570,224911.27349636,224911.27349637,224911.27349655,224911.27349662,224911.27350026,224911.27350442,224911.27350484,224911.27350576,224911.27350821,224911.27350911…	27348356,27348363,27348387,27348583,AMACR,27348599,27348922,27349065,27349176,27349269,27349330,27349331,27349543,gctA,fadD,27349636,pcaC,27349655,glpK,fixB,27350442,27350484,27350576,27350821,27350911,27351040,27351056,27351087,PaaA,paaI,paaK,27351207,oxc,27351437,27352185,27352218,27352630,gloA,MccB,27352975,surE,tpiA,27353735,27353880,27353973,GcvT,gcvH,gcvP,garD,27354172,27354307,27354321,273…
GO:0006631	Fatty acid metabolic process	29	145	0.43	0.00095	224911.27348363,224911.27348387,224911.27348390,224911.27349020,224911.27349065,224911.27349330,224911.27349539,224911.27349570,224911.27350026,224911.27350875,224911.27350911,224911.27351040,224911.27351087,224911.27351200,224911.27351207,224911.27352185,224911.27352345,224911.27352609,224911.27352683,224911.27352684,224911.27352776,224911.27352975,224911.27353230,224911.27353328,224911.27353880…	27348363,27348387,27348390,fabI,27349065,27349330,27349539,fadD,fixB,alkK,27350911,27351040,27351087,27351200,27351207,27352185,27352345,FabA,MccB,MccA,27352776,27352975,27353230,acpS,27353880,27353973,27354321,27354454,27356148
GO:0009062	Fatty acid catabolic process	18	64	0.58	0.0011	224911.27348363,224911.27348387,224911.27349065,224911.27349330,224911.27349570,224911.27350026,224911.27350911,224911.27351040,224911.27351087,224911.27351207,224911.27352185,224911.27352683,224911.27352975,224911.27353880,224911.27353973,224911.27354321,224911.27354454,224911.27356148	27348363,27348387,27349065,27349330,fadD,fixB,27350911,27351040,27351087,27351207,27352185,MccB,27352975,27353880,27353973,27354321,27354454,27356148
GO:0016042	Lipid catabolic process	22	93	0.5	0.0012	224911.27348363,224911.27348387,224911.27348806,224911.27349065,224911.27349330,224911.27349570,224911.27350026,224911.27350911,224911.27351040,224911.27351087,224911.27351207,224911.27352185,224911.27352683,224911.27352684,224911.27352975,224911.27353826,224911.27353880,224911.27353973,224911.27354321,224911.27354454,224911.27354843,224911.27356148	27348363,27348387,27348806,27349065,27349330,fadD,fixB,27350911,27351040,27351087,27351207,27352185,MccB,MccA,27352975,27353826,27353880,27353973,27354321,27354454,27354843,27356148
GO:0030258	Lipid modification	17	62	0.57	0.0023	224911.27348363,224911.27348387,224911.27349330,224911.27349570,224911.27350026,224911.27350444,224911.27350911,224911.27351040,224911.27351087,224911.27351207,224911.27352185,224911.27352975,224911.27353880,224911.27353973,224911.27354321,224911.27354454,224911.27356148	27348363,27348387,27349330,fadD,fixB,cysQ,27350911,27351040,27351087,27351207,27352185,27352975,27353880,27353973,27354321,27354454,27356148
GO:0006635	Fatty acid beta-oxidation	16	56	0.59	0.0025	224911.27348363,224911.27348387,224911.27349330,224911.27349570,224911.27350026,224911.27350911,224911.27351040,224911.27351087,224911.27351207,224911.27352185,224911.27352975,224911.27353880,224911.27353973,224911.27354321,224911.27354454,224911.27356148	27348363,27348387,27349330,fadD,fixB,27350911,27351040,27351087,27351207,27352185,27352975,27353880,27353973,27354321,27354454,27356148
GO:0009399	Nitrogen fixation	14	44	0.63	0.0028	224911.27349587,224911.27349996,224911.27349997,224911.27349998,224911.27349999,224911.27350009,224911.27350012,224911.27350022,224911.27350024,224911.27350026,224911.27350027,224911.27350028,224911.27350292,224911.27351026	27349587,nifD,nifK,nifE,nifN,nifS,nifB,nifH,nifW,fixB,fixC,fixX,fixA,fixI
GO:0044255	Cellular lipid metabolic process	41	268	0.32	0.003	224911.27348363,224911.27348387,224911.27348390,224911.27349020,224911.27349065,224911.27349330,224911.27349539,224911.27349565,224911.27349570,224911.27350026,224911.27350402,224911.27350444,224911.27350875,224911.27350911,224911.27351040,224911.27351087,224911.27351137,224911.27351200,224911.27351207,224911.27352185,224911.27352345,224911.27352609,224911.27352683,224911.27352684,224911.27352776…	27348363,27348387,27348390,fabI,27349065,27349330,27349539,ispH1,fadD,fixB,fppS,cysQ,alkK,27350911,27351040,27351087,27351137,27351200,27351207,27352185,27352345,FabA,MccB,MccA,27352776,27352975,kdsA,lpxD,27353230,acpS,27353826,27353880,27353973,27354266,27354267,27354286,27354321,27354454,27354843,PmtA,27356148
GO:0071941	Nitrogen cycle metabolic process	16	61	0.55	0.0047	224911.27348563,224911.27349587,224911.27349996,224911.27349997,224911.27349998,224911.27349999,224911.27350009,224911.27350012,224911.27350022,224911.27350024,224911.27350026,224911.27350027,224911.27350028,224911.27350292,224911.27351026,224911.27355319	nosZ,27349587,nifD,nifK,nifE,nifN,nifS,nifB,nifH,nifW,fixB,fixC,fixX,fixA,fixI,napA
GO:0044282	Small molecule catabolic process	45	314	0.29	0.0048	224911.27348356,224911.27348363,224911.27348387,224911.27348586,224911.27348599,224911.27349065,224911.27349330,224911.27349331,224911.27349570,224911.27349636,224911.27349662,224911.27350026,224911.27350444,224911.27350911,224911.27351040,224911.27351087,224911.27351148,224911.27351153,224911.27351154,224911.27351207,224911.27351415,224911.27351437,224911.27352185,224911.27352218,224911.27352630…	27348356,27348363,27348387,AMACR,27348599,27349065,27349330,27349331,fadD,27349636,glpK,fixB,cysQ,27350911,27351040,27351087,PaaA,paaI,paaK,27351207,oxc,27351437,27352185,27352218,27352630,gloA,MccB,27352975,tpiA,27353880,27353973,GcvT,gcvH,gcvP,garD,27354172,27354321,27354454,27354464,gfa,27354508,27356015,27356148,27356174,27356175
GO:0044283	Small molecule biosynthetic process	60	469	0.24	0.0056	224911.27348364,224911.27348434,224911.27348583,224911.27348922,224911.27348987,224911.27349020,224911.27349560,224911.27350322,224911.27350627,224911.27350887,224911.27351038,224911.27351074,224911.27351165,224911.27351167,224911.27351173,224911.27351213,224911.27351465,224911.27351519,224911.27351524,224911.27351529,224911.27351534,224911.27351803,224911.27352053,224911.27352345,224911.27352418…	27348364,aroB,27348583,27348922,aroA,fabI,acs,metE,27350627,aroC,27351038,27351074,27351165,27351167,27351173,27351213,27351465,cobO,cobH,cobE,cobF,27351803,27352053,27352345,27352418,FabA,27352621,ilvD1,surE,ilvD2,kdsA,tpiA,TrpD,ribH1,acpS,27353709,hisI,folE,27353873,thiD,mdeA,27354496,27354716,serB,27354936,thiG,thiC,Glconolactonase,pqqB,pqqC,pqqD,27355438,27355519,carB,ribH2,hisG,27355941,2735…
GO:0016054	Organic acid catabolic process	33	208	0.33	0.0081	224911.27348356,224911.27348363,224911.27348387,224911.27348586,224911.27349065,224911.27349330,224911.27349331,224911.27349570,224911.27349636,224911.27350026,224911.27350911,224911.27351040,224911.27351087,224911.27351148,224911.27351153,224911.27351154,224911.27351207,224911.27351415,224911.27351437,224911.27352185,224911.27352218,224911.27352683,224911.27352975,224911.27353880,224911.27353973…	27348356,27348363,27348387,AMACR,27349065,27349330,27349331,fadD,27349636,fixB,27350911,27351040,27351087,PaaA,paaI,paaK,27351207,oxc,27351437,27352185,27352218,MccB,27352975,27353880,27353973,GcvT,gcvH,gcvP,garD,27354172,27354321,27354454,27356148
GO:0006629	Lipid metabolic process	44	314	0.28	0.0082	224911.27348363,224911.27348387,224911.27348390,224911.27348806,224911.27349020,224911.27349065,224911.27349330,224911.27349539,224911.27349565,224911.27349570,224911.27350026,224911.27350402,224911.27350444,224911.27350875,224911.27350911,224911.27351040,224911.27351087,224911.27351137,224911.27351200,224911.27351207,224911.27352185,224911.27352345,224911.27352609,224911.27352683,224911.27352684…	27348363,27348387,27348390,27348806,fabI,27349065,27349330,27349539,ispH1,fadD,fixB,fppS,cysQ,alkK,27350911,27351040,27351087,27351137,27351200,27351207,27352185,27352345,FabA,MccB,MccA,27352776,27352975,kdsA,lpxD,27353230,27353243,acpS,27353826,27353880,27353973,27354266,27354267,27354286,27354321,27354454,27354843,27354864,PmtA,27356148
GO:1901564	Organonitrogen compound metabolic process	138	1383	0.13	0.0153	224911.27348356,224911.27348364,224911.27348434,224911.27348488,224911.27348583,224911.27348674,224911.27348747,224911.27348804,224911.27348816,224911.27348830,224911.27348876,224911.27348886,224911.27348987,224911.27349014,224911.27349054,224911.27349433,224911.27349531,224911.27350009,224911.27350128,224911.27350322,224911.27350474,224911.27350484,224911.27350503,224911.27350812,224911.27350887…	27348356,27348364,aroB,acdS,27348583,27348674,citE,27348804,tsaD,purH,leuS,27348886,aroA,moeB,27349054,mpp,27349531,nifS,27350128,metE,27350474,27350484,27350503,27350812,aroC,27351038,27351041,27351055,27351165,27351167,27351171,27351173,27351417,27351435,27351437,cobO,cobH,cobE,cobF,27351803,aceF,lpd,moaA,nadE,27352053,27352135,27352219,prfC,27352418,27352427,27352481,mrcA,27352604,27352621,glo…
GO:1901135	Carbohydrate derivative metabolic process	54	430	0.23	0.0166	224911.27348583,224911.27348616,224911.27348747,224911.27348804,224911.27348830,224911.27349565,224911.27349636,224911.27349662,224911.27349744,224911.27350503,224911.27350823,224911.27351041,224911.27351168,224911.27351406,224911.27351740,224911.27351981,224911.27351982,224911.27352219,224911.27352481,224911.27352569,224911.27352781,224911.27352871,224911.27353010,224911.27353064,224911.27353071…	27348583,27348616,citE,27348804,purH,ispH1,27349636,glpK,27349744,27350503,27350823,27351041,27351168,27351406,27351740,aceF,lpd,27352219,27352481,mrcA,tmk,glmS,surE,kdsA,tpiA,lpxD,27353274,27353311,27353330,Dihydroorotase,27353695,27353827,purB,purL,hldE,27354266,27354267,27354268,27354286,27354496,bkdA1,bkdA2,bkdB,LpdA,27354879,murB,27354886,murE,27355077,purK,27355413,carB,prs,27356235
GO:1901566	Organonitrogen compound biosynthetic process	82	734	0.18	0.0166	224911.27348364,224911.27348434,224911.27348583,224911.27348674,224911.27348804,224911.27348830,224911.27348876,224911.27348987,224911.27349014,224911.27350322,224911.27350484,224911.27350503,224911.27350887,224911.27351038,224911.27351041,224911.27351165,224911.27351167,224911.27351171,224911.27351173,224911.27351519,224911.27351524,224911.27351529,224911.27351534,224911.27351803,224911.27352012…	27348364,aroB,27348583,27348674,27348804,purH,leuS,aroA,moeB,metE,27350484,27350503,aroC,27351038,27351041,27351165,27351167,27351171,27351173,cobO,cobH,cobE,cobF,27351803,moaA,nadE,27352053,27352135,27352219,prfC,27352418,27352481,mrcA,27352621,tmk,ilvD1,glmS,ilvD2,TrpD,27353274,ribH1,27353311,Dihydroorotase,hisI,folE,27353873,purB,purL,alaS,thiD,mdeA,27354496,bkdA1,bkdA2,serB,27354879,murB,2735…
GO:0046395	Carboxylic acid catabolic process	31	202	0.32	0.0184	224911.27348356,224911.27348363,224911.27348387,224911.27348586,224911.27349065,224911.27349330,224911.27349331,224911.27349570,224911.27350026,224911.27350911,224911.27351040,224911.27351087,224911.27351148,224911.27351153,224911.27351154,224911.27351207,224911.27351415,224911.27351437,224911.27352185,224911.27352683,224911.27352975,224911.27353880,224911.27353973,224911.27354028,224911.27354029…	27348356,27348363,27348387,AMACR,27349065,27349330,27349331,fadD,fixB,27350911,27351040,27351087,PaaA,paaI,paaK,27351207,oxc,27351437,27352185,MccB,27352975,27353880,27353973,GcvT,gcvH,gcvP,garD,27354172,27354321,27354454,27356148
GO:0009987	Cellular process	378	4517	0.05	0.0229	224911.27348256,224911.27348356,224911.27348363,224911.27348364,224911.27348387,224911.27348390,224911.27348434,224911.27348457,224911.27348488,224911.27348505,224911.27348556,224911.27348563,224911.27348565,224911.27348582,224911.27348583,224911.27348584,224911.27348586,224911.27348599,224911.27348616,224911.27348634,224911.27348636,224911.27348674,224911.27348729,224911.27348734,224911.27348747…	Acetyltransferase,27348356,27348363,27348364,27348387,27348390,aroB,Glutaredoxin,acdS,27348505,27348556,nosZ,nosF,27348582,27348583,27348584,AMACR,27348599,27348616,27348634,27348636,27348674,ffh,trmD,citE,rlmN,27348804,tsaD,sun,purH,trxA,leuS,27348886,27348922,DnaJ,27348949,ugpC,aroA,mutM,moeB,fabI,27349065,27349089,27349092,27349176,27349265,27349269,27349279,27349330,27349331,pstB,phoU,ephA,27…
GO:0072329	Monocarboxylic acid catabolic process	22	127	0.37	0.0313	224911.27348363,224911.27348387,224911.27349065,224911.27349330,224911.27349331,224911.27349570,224911.27350026,224911.27350911,224911.27351040,224911.27351087,224911.27351148,224911.27351153,224911.27351154,224911.27351207,224911.27352185,224911.27352683,224911.27352975,224911.27353880,224911.27353973,224911.27354321,224911.27354454,224911.27356148	27348363,27348387,27349065,27349330,27349331,fadD,fixB,27350911,27351040,27351087,PaaA,paaI,paaK,27351207,27352185,MccB,27352975,27353880,27353973,27354321,27354454,27356148
GO:0006793	Phosphorus metabolic process	69	609	0.18	0.0321	224911.27348616,224911.27348747,224911.27348804,224911.27348830,224911.27348886,224911.27348922,224911.27349014,224911.27349473,224911.27349474,224911.27349478,224911.27349510,224911.27349565,224911.27349662,224911.27349744,224911.27350444,224911.27350687,224911.27350771,224911.27350823,224911.27351038,224911.27351114,224911.27351832,224911.27351981,224911.27351982,224911.27352012,224911.27352040…	27348616,citE,27348804,purH,27348886,27348922,moeB,phnH,phnI,phnM,Maf,ispH1,glpK,27349744,cysQ,27350687,27350771,27350823,27351038,27351114,27351832,aceF,lpd,moaA,nadE,27352219,ppk,27352427,27352627,tmk,glmS,surE,tpiA,27353088,lpxD,27353274,27353311,27353330,Dihydroorotase,27353695,27353729,folE,27353826,purB,purL,thiD,hldE,bkdA1,bkdA2,bkdB,LpdA,serB,PmtA,27354936,thiG,thiC,27355077,napA,purK,car…
GO:1901576	Organic substance biosynthetic process	127	1286	0.12	0.0347	224911.27348256,224911.27348364,224911.27348434,224911.27348583,224911.27348674,224911.27348804,224911.27348830,224911.27348876,224911.27348922,224911.27348929,224911.27348987,224911.27349014,224911.27349020,224911.27349560,224911.27349565,224911.27349744,224911.27350322,224911.27350402,224911.27350474,224911.27350484,224911.27350503,224911.27350627,224911.27350887,224911.27351038,224911.27351041…	Acetyltransferase,27348364,aroB,27348583,27348674,27348804,purH,leuS,27348922,DnaJ,aroA,moeB,fabI,acs,ispH1,27349744,metE,fppS,27350474,27350484,27350503,27350627,aroC,27351038,27351041,27351074,27351114,27351137,27351165,27351167,27351171,27351173,27351213,27351465,cobO,cobH,cobE,cobF,27351803,phbA,PhbB,moaA,nadE,27352053,27352135,27352219,prfC,27352345,ppk,27352418,27352423,27352481,mrcA,FabA,2…
GO:0006753	Nucleoside phosphate metabolic process	31	213	0.29	0.0357	224911.27348747,224911.27348804,224911.27348830,224911.27348922,224911.27349510,224911.27349744,224911.27350823,224911.27351981,224911.27351982,224911.27352040,224911.27352219,224911.27352781,224911.27353010,224911.27353071,224911.27353274,224911.27353311,224911.27353330,224911.27353365,224911.27353966,224911.27353995,224911.27354610,224911.27354611,224911.27354612,224911.27354613,224911.27355077…	citE,27348804,purH,27348922,Maf,27349744,27350823,aceF,lpd,nadE,27352219,tmk,surE,tpiA,27353274,27353311,27353330,Dihydroorotase,purB,purL,bkdA1,bkdA2,bkdB,LpdA,27355077,purK,carB,prs,27356175,27356193,27356408
GO:0090407	Organophosphate biosynthetic process	33	237	0.27	0.0469	224911.27348804,224911.27348830,224911.27349014,224911.27349565,224911.27349744,224911.27351114,224911.27352012,224911.27352040,224911.27352219,224911.27352781,224911.27353071,224911.27353116,224911.27353274,224911.27353311,224911.27353365,224911.27353695,224911.27353798,224911.27353966,224911.27353995,224911.27354182,224911.27354610,224911.27354611,224911.27354914,224911.27354936,224911.27354937…	27348804,purH,moeB,ispH1,27349744,27351114,moaA,nadE,27352219,tmk,tpiA,lpxD,27353274,27353311,Dihydroorotase,27353695,folE,purB,purL,thiD,bkdA1,bkdA2,PmtA,27354936,thiG,thiC,napA,purK,carB,prs,moaD,27356193,27356235

## Sheet: Bacteria_KEGG_log2(MuWt)<-pt5
#term ID	term description	observed gene count	background gene count	strength	false discovery rate	matching proteins in your network (IDs)	matching proteins in your network (labels)
bja01100	Metabolic pathways	180	1200	0.31	1.77e-17	224911.27348356,224911.27348357,224911.27348363,224911.27348364,224911.27348385,224911.27348390,224911.27348434,224911.27348488,224911.27348563,224911.27348586,224911.27348616,224911.27348830,224911.27348922,224911.27348987,224911.27349020,224911.27349176,224911.27349269,224911.27349413,224911.27349473,224911.27349474,224911.27349478,224911.27349539,224911.27349543,224911.27349544,224911.27349560…	27348356,27348357,27348363,27348364,27348385,27348390,aroB,acdS,nosZ,AMACR,27348616,purH,27348922,aroA,fabI,27349176,27349269,attY,phnH,phnI,phnM,27349539,27349543,gctA,acs,ispH1,fadD,27349578,pcaC,glpK,nifD,nifK,nifS,nifH,metE,fppS,cysQ,27350484,27350771,27350800,27350812,aroC,fixO,27351037,27351038,27351074,PaaA,paaE,paaI,paaK,27351171,27351173,27351197,27351200,ppc,27351213,27351222,27351286,M…
bja01110	Biosynthesis of secondary metabolites	75	479	0.33	4.01e-07	224911.27348364,224911.27348385,224911.27348434,224911.27348616,224911.27348830,224911.27348987,224911.27349020,224911.27349565,224911.27350322,224911.27350402,224911.27350771,224911.27350887,224911.27351037,224911.27351038,224911.27351074,224911.27351197,224911.27351213,224911.27351222,224911.27351286,224911.27351431,224911.27351435,224911.27351803,224911.27351981,224911.27351982,224911.27351984…	27348364,27348385,aroB,27348616,purH,aroA,fabI,ispH1,metE,fppS,27350771,aroC,27351037,27351038,27351074,27351197,27351213,27351222,27351286,27351431,27351435,27351803,aceF,lpd,phbA,27352053,27352185,27352219,27352345,27352363,27352418,27352621,ilvD1,27352821,pheC,surE,ilvD2,27353048,tpiA,TrpD,lldA,ribH1,27353730,hisI,purB,purL,GcvT,gcvH,gcvP,27354315,27354454,27354601,bkdA1,bkdA2,bkdB,LpdA,273547…
bja01120	Microbial metabolism in diverse environments	69	451	0.32	2.57e-06	224911.27348356,224911.27348357,224911.27348390,224911.27348563,224911.27348616,224911.27349176,224911.27349269,224911.27349543,224911.27349544,224911.27349637,224911.27349745,224911.27349996,224911.27349997,224911.27350022,224911.27350444,224911.27350771,224911.27350812,224911.27351037,224911.27351074,224911.27351148,224911.27351152,224911.27351154,224911.27351171,224911.27351200,224911.27351212…	27348356,27348357,27348390,nosZ,27348616,27349176,27349269,27349543,gctA,pcaC,tfdA,nifD,nifK,nifH,cysQ,27350771,27350812,27351037,27351074,PaaA,paaE,paaK,27351171,27351200,ppc,27351213,MutA,27351431,aceF,lpd,phbA,PhbB,27352135,27352175,27352185,27352219,27352363,27352627,nthA,27352821,27353048,tpiA,lldA,27353088,27354315,27354374,27354398,27354454,27354464,gfa,27354601,LpdA,27354716,27354748,serB…
bja00280	Valine, leucine and isoleucine degradation	20	71	0.58	8.07e-05	224911.27348363,224911.27348385,224911.27351197,224911.27351314,224911.27351982,224911.27351984,224911.27352185,224911.27352218,224911.27352682,224911.27352683,224911.27352684,224911.27353730,224911.27354454,224911.27354601,224911.27354610,224911.27354611,224911.27354612,224911.27354613,224911.27355552,224911.27355683	27348363,27348385,27351197,MutA,lpd,phbA,27352185,27352218,27352682,MccB,MccA,27353730,27354454,27354601,bkdA1,bkdA2,bkdB,LpdA,27355552,27355683
bja01200	Carbon metabolism	31	177	0.37	0.00082	224911.27348616,224911.27350771,224911.27351074,224911.27351212,224911.27351213,224911.27351314,224911.27351431,224911.27351981,224911.27351982,224911.27351984,224911.27351985,224911.27352185,224911.27352219,224911.27352821,224911.27353071,224911.27354028,224911.27354029,224911.27354030,224911.27354315,224911.27354454,224911.27354464,224911.27354494,224911.27354613,224911.27354716,224911.27354748…	27348616,27350771,27351074,ppc,27351213,MutA,27351431,aceF,lpd,phbA,PhbB,27352185,27352219,27352821,tpiA,GcvT,gcvH,gcvP,27354315,27354454,27354464,gfa,LpdA,27354716,27354748,serB,Glconolactonase,27355344,27355683,prs,27356266
bja00071	Fatty acid degradation	14	63	0.48	0.0113	224911.27348385,224911.27349539,224911.27349570,224911.27351037,224911.27351197,224911.27351984,224911.27352185,224911.27352363,224911.27353730,224911.27354454,224911.27354601,224911.27355552,224911.27355683,224911.27356266	27348385,27349539,fadD,27351037,27351197,phbA,27352185,27352363,27353730,27354454,27354601,27355552,27355683,27356266
bja00620	Pyruvate metabolism	15	72	0.45	0.0113	224911.27350771,224911.27351212,224911.27351981,224911.27351982,224911.27351984,224911.27352053,224911.27352185,224911.27352219,224911.27352662,224911.27353048,224911.27354454,224911.27354601,224911.27354613,224911.27354748,224911.27355683	27350771,ppc,aceF,lpd,phbA,27352053,27352185,27352219,gloA,27353048,27354454,27354601,LpdA,27354748,27355683
bja00625	Chloroalkane and chloroalkene degradation	8	21	0.71	0.0113	224911.27349996,224911.27349997,224911.27350022,224911.27351037,224911.27352363,224911.27352627,224911.27354601,224911.27356266	nifD,nifK,nifH,27351037,27352363,27352627,27354601,27356266
bja00640	Propanoate metabolism	14	62	0.48	0.0113	224911.27349560,224911.27350800,224911.27351314,224911.27351935,224911.27351982,224911.27351984,224911.27352185,224911.27352219,224911.27354454,224911.27354610,224911.27354611,224911.27354612,224911.27354613,224911.27355683	acs,27350800,MutA,27351935,lpd,phbA,27352185,27352219,27354454,bkdA1,bkdA2,bkdB,LpdA,27355683
bja01212	Fatty acid metabolism	17	86	0.43	0.0113	224911.27348385,224911.27349020,224911.27349539,224911.27349570,224911.27351197,224911.27351286,224911.27351984,224911.27352185,224911.27352345,224911.27352609,224911.27353730,224911.27354454,224911.27355552,224911.27355683,224911.27356066,224911.27356170,224911.27356172	27348385,fabI,27349539,fadD,27351197,27351286,phbA,27352185,27352345,FabA,27353730,27354454,27355552,27355683,27356066,27356170,27356172
bja00630	Glyoxylate and dicarboxylate metabolism	16	87	0.39	0.0186	224911.27351173,224911.27351314,224911.27351415,224911.27351982,224911.27351984,224911.27351985,224911.27352185,224911.27352219,224911.27353087,224911.27354028,224911.27354029,224911.27354030,224911.27354315,224911.27354454,224911.27354613,224911.27355683	27351173,MutA,oxc,lpd,phbA,PhbB,27352185,27352219,lldA,GcvT,gcvH,gcvP,27354315,27354454,LpdA,27355683
bja04122	Sulfur relay system	6	14	0.76	0.0186	224911.27349014,224911.27350009,224911.27350812,224911.27352012,224911.27354936,224911.27355755	moeB,nifS,27350812,moaA,27354936,moaD
bja00010	Glycolysis / Gluconeogenesis	12	56	0.46	0.0193	224911.27350771,224911.27351037,224911.27351981,224911.27351982,224911.27352219,224911.27352363,224911.27353048,224911.27353071,224911.27353088,224911.27354601,224911.27354613,224911.27356266	27350771,27351037,aceF,lpd,27352219,27352363,27353048,tpiA,27353088,27354601,LpdA,27356266
bja00260	Glycine, serine and threonine metabolism	11	53	0.45	0.0331	224911.27351431,224911.27351982,224911.27352821,224911.27354028,224911.27354029,224911.27354030,224911.27354315,224911.27354613,224911.27354784,224911.27354975,224911.27355344	27351431,lpd,27352821,GcvT,gcvH,gcvP,27354315,LpdA,serB,27354975,27355344
bja01220	Degradation of aromatic compounds	12	61	0.42	0.0331	224911.27349176,224911.27349269,224911.27349637,224911.27349745,224911.27351037,224911.27351074,224911.27351213,224911.27352363,224911.27354716,224911.27354977,224911.27355739,224911.27356266	27349176,27349269,pcaC,tfdA,27351037,27351074,27351213,27352363,27354716,Glconolactonase,27355739,27356266
bja00730	Thiamine metabolism	5	12	0.75	0.0349	224911.27350009,224911.27354182,224911.27354935,224911.27354937,224911.27354939	nifS,thiD,thiO,thiG,thiC
bja00380	Tryptophan metabolism	10	49	0.44	0.0455	224911.27351171,224911.27351982,224911.27351984,224911.27352135,224911.27352185,224911.27352761,224911.27354454,224911.27354601,224911.27354613,224911.27355683	27351171,lpd,phbA,27352135,27352185,nthA,27354454,27354601,LpdA,27355683
