# Supplementary material for: Spatial Mapping of Plant N-Glycosylation Cellular Heterogeneity Inside Soybean Root Nodules Provided Insights Into Legume-Rhizobia Symbiosis
Source: Front Plant Sci. 2022 May 16;13:869281. doi: 10.3389/fpls.2022.869281 (PMC9150855; doi:10.3389/fpls.2022.869281)
Supplement: Supplementary file 4 [file Table_4.XLSX]

## Sheet: Sheet1
			Glycan Modified Intensity
Protein	Glycan	Modified Sequence	M_1 Intensity	M_2 Intensity	M_3 Intensity	M_4 Intensity	M_5 Intensity	WT_1 Intensity	WT_2 Intensity	WT_3 Intensity	WT_4 Intensity	WT_5 Intensity
tr|I1M4K9|I1M4K9_SOYBN	HexNAc(2)Hex(7)	AKPDGFPTLLFFPAGN[1540.5284]K	0	0	23793386	0	0	47725768	180268496	0	151918240	0
	HexNAc(2)Hex(8)	AKPDGFPTLLFFPAGN[1702.5813]K	56901876	0	0	0	7.87223e+06	0	0	0	0	0
	HexNAc(2)Hex(7)	IGPGIYN[1540.5284]LTTVEEAQR	0	33980000	0	0	0	0	0	0	0	0
	HexNAc(2)Hex(7)	ILTN[1540.5284]ETK	214198368	0	0	0	0	112053416	0	0	0	598068670
	HexNAc(2)Hex(7)	QLLLFATSN[1540.5284]DSETLVPAFK	0	0	0	0	89937208	0	0	0	0	0
tr|I1K380|I1K380_SOYBN	HexNAc(4)Hex(5)Pent(1)dHex(3) (or Fuc(3))	ALISYSHPN[2192.7976]TTTLGDIQK	0	49618468	0	0	0	0	0	0	117244216	49764556
	HexNAc(4)Hex(5)Pent(1)dHex(3) (or Fuc(3))	C[57.0215]SN[2192.7976]NTGLSDRVPLYR	0	23288776	0	0	0	0	0	0	0	0
	HexNAc(4)Hex(5)Pent(1)dHex(3) (or Fuc(3))	HILDIVGANNLPSN[2192.7976]ATK	0	0	0	0	0	180712512	0	0	0	0
tr|A0A0R0EJA3|A0A0R0EJA3_SOYBN	HexNAc(2)Hex(8)	DENLAGEWN[1702.5813]HTSGQWNGDANDK	0	0	32953314	0	0	0	0	0	0	0
	HexNAc(2)Hex(8)	KDENLAGEWN[1702.5813]HTSGQWNGDANDK	0	0	0	0	0	230559056	0	0	0	0
	HexNAc(2)Hex(8)	KVHAILTYN[1702.5813]DTNHLIK	131007344	285947168	0	0	12458330	0	0	0	0	0
	HexNAc(2)Hex(7)	VHAILTYN[1540.5284]DTNHLIK	0	0	32848040	6662604	34160616	0	0	18752304	0	0
	HexNAc(2)Hex(8)	VHAILTYN[1702.5813]DTNHLIK	14967166	152046704	32848040	136492032	6170663	91598240	7.04111e+06	18752304	238016192	9214005
	HexNAc(1)	VHAILTYN[203.0794]DTNHLIK	0	0	0	0	0	0	0	30902074	0	0
tr|I1KFS4|I1KFS4_SOYBN	HexNAc(4)Hex(5)Fuc(1)	DLGIPDGVLINGKGPFQYN[1768.6395]TTLVPGGINYETITVDPGK	0	0	416039296	0	0	0	0	0	0	0
tr|A0A0R4J598|A0A0R4J598_SOYBN	HexNAc(1)	DVN[203.0794]DSHVAEIANYALSEYDK	29819346	35479348	38283604	29832588	0	0	16829972	0	0	39745716
tr|I1L5K6|I1L5K6_SOYBN	HexNAc(2)Hex(6)	DVQEALHAN[1378.4757]VTNLK	70020104	0	0	0	0	0	0	0	0	0
tr|I1LWP0|I1LWP0_SOYBN	HexNAc(4)Hex(3)Pent(1)dHex(1)	DVVPLN[1576.5760]VTK	237054848	0	0	0	0	0	0	0	341688640	0
	HexNAc(4)Hex(4)Pent(1)dHex(2)	DVVPLN[1884.6869]VTK	0	129728208	199531120	0	0	0	163120784	0	0	159161184
	HexNAc(4)Hex(3)Pent(1)dHex(1)	GAGRDVVPLN[1576.5760]VTK	0	0	0	0	46211520	194842480	94508272	0	108838720	92642920
	HexNAc(4)Hex(4)Pent(1)dHex(2)	GAGRDVVPLN[1884.6869]VTK	0	0	0	20310770	0	0	0	0	0	102375240
	HexNAc(4)Hex(5)Pent(1)dHex(3) (or Fuc(3))	GAGRDVVPLN[2192.7976]VTK	0	0	12091547	0	22050194	105963472	51701536	0	0	0
tr|I1LC96|I1LC96_SOYBN	HexNAc(2)Hex(7)	ELN[1540.5284]LTSK	2691812100	2434891780	0	2180192510	0	0	0	0	1403001220	1047545540
tr|I1LQV6|I1LQV6_SOYBN	HexNAc(2)Hex(7)	ERN[1540.5284]FTTVVENNR	0	0	20878918	0	0	0	0	0	0	0
	HexNAc(2)Hex(8)	ERN[1702.5813]FTTVVENNR	0	0	0	63815660	0	91779248	38763452	0	102317120	54195160
	HexNAc(2)Hex(7)	SDGFPTLLFFPAGN[1540.5284]K	0	0	18635100	0	0	0	2196045	0	87917072	64459000
	HexNAc(2)Hex(8)	SDGFPTLLFFPAGN[1702.5813]K	21150990	12339554	2.01556e+06	0	0	0	0	0	8552878	1.712e+06
	HexNAc(1)	SDGFPTLLFFPAGN[203.0794]K	0	0	0	0	0	0	0	0	0	6.72789e+06
tr|I1K3K7|I1K3K7_SOYBN	HexNAc(4)Hex(5)Pent(1)dHex(3) (or Fuc(3))	EVEIGHN[2192.7976]HTAR	0	0	69942848	0	0	0	0	0	0	0
	HexNAc(2)Hex(6)	LEAWFQWFN[1378.4757]TTQSGK	0	0	0	0	0	0	3.55806e+06	0	0	0
tr|I1L921|I1L921_SOYBN	HexNAc(4)Hex(3)Pent(1)dHex(1)	EVLTN[1576.5760]TTKPIFLLK	0	0	62353144	0	0	0	0	0	0	0
	HexNAc(4)Hex(5)Pent(1)dHex(3) (or Fuc(3))	N[2192.7976]FTPFVGR	32391486	44725924	25449352	15843837	0	0	0	0	0	0
	HexNAc(2)Hex(3)Fuc(2)	VAEQILEQGLPN[1184.4330]GSSWTIDSFTEAYVSK	0	0	0	0	0	0	0	152378992	0	0
tr|A0A0R0EIZ5|A0A0R0EIZ5_SOYBN	HexNAc(4)Hex(3)Pent(1)dHex(1)	FIN[1576.5760]TTLPQC[57.0215]QLK	0	0	0	0	0	31569514	0	0	0	0
tr|I1MRA7|I1MRA7_SOYBN	HexNAc(2)Hex(3)Fuc(2)	GAFTNFNVWVTPYN[1184.4330]RTEK	0	0	0	0	0	0	0	136807408	0	0
tr|I1LU76|I1LU76_SOYBN	HexNAc(3)Hex(4)Pent(1)dHex(1)	GC[57.0215]DGSVLLN[1535.5496]STTNQAEK	0	0	0	0	20213696	0	0	0	0	0
	HexNAc(3)Hex(5)Pent(1)dHex(1)	GC[57.0215]DGSVLLN[1697.6024]STTNQAEK	0	0	0	0	0	141924912	0	0	0	0
	HexNAc(4)Hex(3)Pent(1)dHex(1)	LFN[1576.5760]FTGK	0	0	0	0	0	38818936	0	0	0	10018708
	HexNAc(4)Hex(3)Pent(1)dHex(1)	LFN[1576.5760]FTGKGDQDPSLDSEYAANLK	0	0	0	22648488	0	0	0	0	11194115	0
tr|I1MUX7|I1MUX7_SOYBN	HexNAc(4)Hex(5)Pent(1)dHex(3) (or Fuc(3))	GPYRYN[2192.7976]NTLVPDGIDYETIEVHPGK	0	0	0	0	38737384	0	0	0	0	0
	HexNAc(4)Hex(3)Pent(1)dHex(1)	VVNPEVNN[1576.5760]KTELPIPDNALFC[57.0215]GALSK	0	0	18785300	0	0	0	0	0	0	0
	HexNAc(4)Hex(5)Pent(1)dHex(3)	VVNPEVNN[2192.7976]KTELPIPDNALFC[57.0215]GALSK	0	26801338	0	0	0	0	0	0	0	0
	HexNAc(2)Hex(9)	WN[1864.6342]VSASGARPNPQGSFR	0	0	0	0	40784000	0	0	0	0	116230072
	HexNAc(1)	WN[203.0794]VSASGARPNPQGSFR	0	0	0	0	400453248	0	0	0	0	0
	HexNAc(4)Hex(3)Pent(1)dHex(1)	YGSIN[1576.5760]VTDIYVLK	0	0	11464016	0	23018498	0	0	0	0	0
tr|A0A0R0HDA3|A0A0R0HDA3_SOYBN	HexNAc(2)Hex(7)	IGPGIYN[1540.5284]LTTVEDAQR	0	0	0	0	0	461844896	0	0	0	0
	HexNAc(2)Hex(7)	N[1540.5284]FTDTVK	0	0	0	13245068	0	0	0	0	129561088	12941374
	HexNAc(2)Hex(8)	N[1702.5813]FTDTVK	536616640	0	0	561175100	0	953012100	0	146443248	613281600	1138205310
tr|I1LL59|I1LL59_SOYBN	HexNAc(2)Hex(7)	IGPGVSN[1540.5284]ITTVEEAER	0	0	0	127776304	119075264	696925760	0	0	0	0
tr|I1MP39|I1MP39_SOYBN	HexNAc(4)Hex(5)Pent(1)dHex(3) (or Fuc(3))	ILN[2192.7976]TTC[57.0215]PSTYSR	0	0	0	47064860	0	0	0	0	0	0
tr|A0A0R0KS92|A0A0R0KS92_SOYBN	HexNAc(4)Hex(3)Pent(1)dHex(1)	INSQLN[1576.5760]NSNQGLTVFAPTDNAFSSLK	0	0	0	0	16162480	0	0	0	0	16793344
tr|I1KI61|I1KI61_SOYBN	HexNAc(2)Hex(6)	IQISN[1378.4757]LTFLNSPSWNVHPVYSSNIIIK	0	0	0	45879088	0	0	0	0	0	0
	HexNAc(2)Hex(7)	IQISN[1540.5284]LTFLNSPSWNVHPVYSSNIIIK	0	0	0	45879088	0	0	0	0	0	0
tr|I1MZT2|I1MZT2_SOYBN	HexNAc(1)	IYN[203.0794]DTNIDPNFASSLQGTC[57.0215]PR	76852088	0	0	0	0	0	0	0	0	0
tr|I1JY99|I1JY99_SOYBN	HexNAc(1)	IYN[203.0794]ETNIETAFAR	0	1927378430	2190092290	1529272830	1818535550	0	0	0	0	0
tr|I1MBI9|I1MBI9_SOYBN	HexNAc(1)	IYN[203.0794]VSNNIIDPTFAASVR	350730496	9958915	45839800	55108156	101556896	0	0	0	0	0
tr|A0A762|A0A762_SOYBN	HexNAc(2)Hex(7)	KVHAILTYN[1540.5284]NTNHLIK	0	0	255041920	0	0	0	0	0	0	0
	HexNAc(2)Hex(7)	VHAILTYN[1540.5284]NTNHLIK	0	355706720	16650944	461011424	0	1084720770	1068232960	146465696	992318530	949822660
	HexNAc(2)Hex(8)	VHAILTYN[1702.5813]NTNHLIK	37489244	21004094	0	31647358	0	620784960	167953536	0	958027780	156853488
	HexNAc(1)	VHAILTYN[203.0794]NTNHLIK	0	0	0	0	0	0	0	0	39544920	0
tr|I1JF47|I1JF47_SOYBN	HexNAc(1)	LLLQC[57.0215]PNLENVHASGC[57.0215]QDMLIGAIQSQVHDASADMEN[203.0794]HSPSKRLPDGSK	7932473	0	0	0	0	0	0	0	0	0
tr|I1KC33|I1KC33_SOYBN	HexNAc(2)Hex(6)	LTAFN[1378.4757]HSYLLFEYK	14025227	0	0	0	0	0	0	0	0	0
	HexNAc(2)Hex(7)	LTAFN[1540.5284]HSYLLFEYK	0	0	45832880	0	0	0	0	0	0	0
tr|A0A0R4J3J1|A0A0R4J3J1_SOYBN	HexNAc(4)Hex(3)Pent(1)dHex(1)	LYN[1576.5760]FTGK	0	0	2717888000	49911652	0	38735696	71749632	0	48151528	1074288260
	HexNAc(4)Hex(3)Pent(1)dHex(1)	LYN[1576.5760]FTGKGDTDPTIDNGYAK	0	0	0	187146592	318599744	0	0	0	0	69476200
tr|A0A0R0EUL8|A0A0R0EUL8_SOYBN	HexNAc(3)Hex(3)Pent(1)	MNLGDPDFVN[1227.4388]ITGVLSDMLSHR	0	0	2.53177e+06	0	0	0	0	0	0	0
tr|I1KMB9|I1KMB9_SOYBN	HexNAc(2)Hex(7)	NIFQAVNLFQAPVN[1540.5284]QSDAAR	0	0	0	0	1956684540	0	0	0	0	0
	HexNAc(2)Hex(8)	NIFQAVNLFQAPVN[1702.5813]QSDAAR	50570740	0	36972760	0	1956684540	0	0	0	0	0
tr|A0A368UHZ3|A0A368UHZ3_SOYBN	HexNAc(2)Hex(2)	NLLFAPPELQSM[15.9949]TLTDFSNIPNQN[730.2644]SSVSNIGDM[15.9949]SLEPK	0	0	4352665	0	0	0	0	0	0	0
tr|A0A0R0GXD9|A0A0R0GXD9_SOYBN	HexNAc(4)Hex(3)Pent(1)dHex(1)	NNIPAPSSN[1576.5760]FTTLQTLFANQGLDLK	0	0	0	0	0	0	89541912	0	0	0
tr|I1M665|I1M665_SOYBN	HexNAc(4)Hex(3)Pent(1)dHex(1)	N[1576.5760]LTEAQK	0	151841072	6.69664e+06	69686344	0	0	0	227990832	579512320	0
tr|C5HU39|C5HU39_SOYBN	HexNAc(4)Hex(5)Pent(1)dHex(3) (or Fuc(3))	N[2192.7976]VSHVWQVGPVAAGKPGVHSFEK	0	0	93841728	0	0	0	0	0	0	0
	HexNAc(3)Hex(3)Pent(1)	YN[1227.4388]LTSYK	0	0	0	0	0	0	0	97344280	0	0
	HexNAc(3)Hex(4)Pent(1)dHex(1)	YN[1535.5496]LTSYK	0	0	144745888	0	0	94969360	0	81711336	0	0
tr|C7S8D5|C7S8D5_SOYBN	HexNAc(4)Hex(3)Pent(1)dHex(1)	PGATN[1576.5760]NTYGSLVTGANVQK	0	0	0	0	0	99134696	0	0	0	0
	HexNAc(4)Hex(3)Pent(1)dHex(1)	VN[1576.5760]ASDFFSDILAK	0	0	0	0	0	66773116	0	0	285981696	0
	HexNAc(3)Hex(4)Pent(1)dHex(2)	VN[1681.6074]ASDFFSDILAK	0	0	0	0	0	0	0	0	0	146441984
	HexNAc(4)Hex(5)Pent(1)dHex(3) (or Fuc(3))	VN[2192.7976]ASDFFSDILAK	0	0	2745034	0	0	0	0	0	0	34359196
tr|I1JW44|I1JW44_SOYBN	HexNAc(1)	SLN[203.0794]FSGSLR	144354128	0	0	0	0	0	0	0	0	0
tr|K7K4M1|K7K4M1_SOYBN	HexNAc(4)Hex(3)Pent(1)dHex(1)	SLVLVNYFHSAPN[1576.5760]R	0	0	66457432	0	0	0	0	0	0	0
tr|I1KEL7|I1KEL7_SOYBN	HexNAc(1)	TNVEASC[57.0215]N[203.0794]ATVSC[57.0215]ADILALATR	0	0	156482	0	0	0	0	0	0	0
	HexNAc(1)	TRIYN[203.0794]ETNIDTNFAATRK	0	7535690200	7644829700	5391618000	6094239700	0	0	0	0	0
tr|I1MG74|I1MG74_SOYBN	HexNAc(1)	TVPATSLHFGN[203.0794]ITEYNVHNLYGLLESK	0	0	0	28591598	0	0	0	0	0	0
tr|I1K7B2|I1K7B2_SOYBN	HexNAc(1)	VDSWDN[203.0794]LTTNK	0	0	0	0	0	0	0	0	0	99416456
tr|A0A0R0G7B7|A0A0R0G7B7_SOYBN	HexNAc(4)Hex(3)Pent(1)dHex(1)	VIDTFQNQAN[1576.5760]NTEEGITIFVPK	0	0	0	0	18190936	0	0	0	0	0
tr|I1LIN4|I1LIN4_SOYBN	HexNAc(1)	VVLTDLNHNN[203.0794]QTDFVLSSR	40114636	0	0	0	0	0	0	0	0	0
tr|I1JL51|I1JL51_SOYBN	HexNAc(4)Hex(5)Pent(1)dHex(3) (or Fuc(3))	YN[2192.7976]TTTTFGSVGIFDNALTVGPEVYSK	0	0	0	0	72935224	0	0	0	0	0
